# Supplementary material for: Horizontal antimicrobial resistance transfer drives epidemics of multiple Shigella species
Source: Nat Commun. 2018 Apr 13;9:1462. doi: 10.1038/s41467-018-03949-8 (PMC5899146; doi:10.1038/s41467-018-03949-8)
Supplement: Supplementary file 5 — Supplementary Data 1 [file 41467_2018_3949_MOESM5_ESM.xlsx]

## Sheet: Isolate metadata (this study)
Sample details and data accessibility										Year of collection and patient details								Phylogenetic results				Antimicrobial resistance detection results (for gyrA/parC field is the amino acid at that location, for acquired resistance genes field is the length of the contiguous sequence (bp) on which gene appears in the Illumina assembly)
Lane	Species	Set	Accession number	ID	Illumina assembly length	Illumina assembly number of contigs	PacBio sample number	PacBio Assembly (number of contigs)	PacBio Assembly longest contiguous sequence (bp)	Year	Patient gender	Patient age group (years old)	Patient travel	High risk histories	Low risk histories	Travel destination	Interviewee	Species-level Lineage/Phylogroup	Cluster (Dallman et al 2016)	MSM associated clades	Ciprofloxacin resistance clades (UK cross section only)	gyrA83	gyrA83aa	gyrA87	gyrA87aa	parC80	parC80aa	parC84	parC84aa	blaCTX-M-15	blaCTX-M-3	QnrB19	aadA1	dfrA1	strB	sul2	strA	tet(B)	blaOXA-1	catA1	tet(A)	blaTEM-1B	mph(A)	sul1	erm(B)	dfrA14	aadA5	dfrA17	dfrA5
18787_5#91	S. flexneri 2a	UK representative subsample	ERR1364142	FLEXNERI2A_188	4665745	336				2014	F	<16	High risk history	Asia		Pakistan		PG3		Major_MSM_clade		Wildtype	S	Wildtype	D	Wildtype	S	Wildtype	E				2115					9015	2115	1204		1879	15948	15948	3350		15948	15948
18787_4#21	S. flexneri 2a	UK representative subsample	ERR1363978	FLEXNERI2A_021	4623619	319				2008	M	<16	Low risk history		Unknown			PG3				Wildtype	S	Wildtype	D	Wildtype	S	Wildtype	E				15327					15327	15327	15327						6894
18787_4#33	S. flexneri 2a	UK representative subsample	ERR1363990	FLEXNERI2A_033	4553099	321				2009	F	<16	Low risk history		Unknown			PG3				Wildtype	S	Wildtype	D	Wildtype	S	Wildtype	E				30185		6296			6759	7018
18787_4#51	S. flexneri 2a	UK representative subsample	ERR1364008	FLEXNERI2A_051	4586965	324				2010	M	<16	Low risk history		Unknown			PG3				Wildtype	S	Wildtype	D	Wildtype	S	Wildtype	E				8998		6909	6909		24153	8998	8998						6909
18787_5#16	S. flexneri 2a	UK representative subsample	ERR1364067	FLEXNERI2A_110	4650592	315				2012	F	<16	Low risk history		Unknown			PG3				Wildtype	S	Wildtype	D	Wildtype	S	Wildtype	E				9592					23080	9592	9592
18787_5#41	S. flexneri 2a	UK representative subsample	ERR1364092	FLEXNERI2A_135	4527350	338				2013	F	<16	Low risk history		No travel			PG3				Wildtype	S	Wildtype	D	Wildtype	S	Wildtype	E				33760	33760	6313	6313	6313
18787_4#3	S. flexneri 2a	UK representative subsample	ERR1363960	FLEXNERI2A_003	4552211	322				2008	F	<16	Low risk history		Unknown			PG3				Wildtype	S	Wildtype	D	Wildtype	S	Wildtype	E						6312		6312	3754	8126	8126
18787_4#6	S. flexneri 2a	UK representative subsample	ERR1363963	FLEXNERI2A_006	4558470	311				2008	F	<16	Low risk history		No travel			PG3				Wildtype	S	Wildtype	D	Wildtype	S	Wildtype	E					3674	6307	6307	6307	4252	8116	8116
18787_4#5	S. flexneri 2a	UK representative subsample	ERR1363962	FLEXNERI2A_005	4559506	314				2008	F	<16	Low risk history		Unknown			PG3				Wildtype	S	Wildtype	D	Wildtype	S	Wildtype	E				30185	3673	6310	6310	6310	7123	8120	8120
18787_4#10	S. flexneri 2a	UK representative subsample	ERR1363967	FLEXNERI2A_010	4570947	315				2008	M	<16	Low risk history		Unknown			PG3				Wildtype	S	Wildtype	D	Wildtype	S	Wildtype	E				30185		6314		6314	4252	8128	8128
18787_4#16	S. flexneri 2a	UK representative subsample	ERR1363973	FLEXNERI2A_016	4579319	334				2008	F	<16	Low risk history		Unknown			PG3				Wildtype	S	Wildtype	D	Wildtype	S	Wildtype	E								6308	7127	8127	8127
18787_4#19	S. flexneri 2a	UK representative subsample	ERR1363976	FLEXNERI2A_019	4539339	319				2008	M	<16	High risk history	Asia		Sri lanka		PG3			Yes	Mutant	L	Mutant	N	Mutant	I	Wildtype	E				10924		6317		6317	18873	8126	8126
18787_4#22	S. flexneri 2a	UK representative subsample	ERR1363979	FLEXNERI2A_022	4566178	309				2009	M	<16	Low risk history		Unknown			PG3				Wildtype	S	Mutant	N	Wildtype	S	Wildtype	E				30185					3751	8131	8131
18787_4#24	S. flexneri 2a	UK representative subsample	ERR1363981	FLEXNERI2A_024	4569059	325				2009	F	<16	Low risk history		Unknown			PG3				Wildtype	S	Wildtype	D	Wildtype	S	Wildtype	E						6316		6316	3757	8120	8120
18787_4#28	S. flexneri 2a	UK representative subsample	ERR1363985	FLEXNERI2A_028	4513331	314				2009	F	<16	Low risk history		Unknown			PG3				Wildtype	S	Wildtype	D	Wildtype	S	Wildtype	E
18787_4#42	S. flexneri 2a	UK representative subsample	ERR1363999	FLEXNERI2A_042	4548990	325				2009	M	<16	Low risk history		Unknown			PG3			Yes	Mutant	L	Mutant	N	Mutant	I	Wildtype	E						6319	6319	6319	19128	8134	8134
18787_4#48	S. flexneri 2a	UK representative subsample	ERR1364005	FLEXNERI2A_048	4567852	311				2010	F	<16	Low risk history		Unknown			PG3				Wildtype	S	Wildtype	D	Wildtype	S	Wildtype	E					3683				3751	8127	8127
18787_4#63	S. flexneri 2a	UK representative subsample	ERR1364020	FLEXNERI2A_063	4600622	318				2010	M	<16	Low risk history		Unknown			PG3				Wildtype	S	Wildtype	D	Wildtype	S	Wildtype	E				33748	33748				18707	18707	18707
18787_4#70	S. flexneri 2a	UK representative subsample	ERR1364027	FLEXNERI2A_070	4534239	317				2010	M	<16	Low risk history		Unknown			PG3				Wildtype	S	Wildtype	D	Wildtype	S	Wildtype	E				2147	3679	6317	6317	6317	3755	8121	8121
18787_4#71	S. flexneri 2a	UK representative subsample	ERR1364028	FLEXNERI2A_071	4549282	331				2010	F	<16	Low risk history		No travel			PG3			Yes	Mutant	L	Mutant	N	Mutant	I	Wildtype	E				30185	3673	6316	6316	6316	19135	8134	8134
18787_4#75	S. flexneri 2a	UK representative subsample	ERR1364032	FLEXNERI2A_075	4526579	312				2011	M	<16	Low risk history		No travel			PG3			Yes	Mutant	L	Mutant	N	Mutant	I	Wildtype	E				30185	3683				3715	8114	8114
18787_4#78	S. flexneri 2a	UK representative subsample	ERR1364035	FLEXNERI2A_078	4526431	315				2011	F	<16	Low risk history		Unknown			PG3			Yes	Mutant	L	Mutant	N	Mutant	I	Wildtype	E				30185	3683				15748	15748	15748
18787_4#83	S. flexneri 2a	UK representative subsample	ERR1364040	FLEXNERI2A_083	4576315	317				2011	F	<16	Low risk history		No travel			PG3				Wildtype	S	Wildtype	D	Wildtype	S	Wildtype	E				30184	65789	6312	6312	6312	3760		7566
18787_4#84	S. flexneri 2a	UK representative subsample	ERR1364041	FLEXNERI2A_084	4539324	323				2011	M	<16	Low risk history		Unknown			PG3				Wildtype	S	Wildtype	D	Wildtype	S	Wildtype	E					3686	6314	6314	6314	3757	8138	8138
18787_4#87	S. flexneri 2a	UK representative subsample	ERR1364044	FLEXNERI2A_087	4971011	329				2011	F	<16	High risk history	Asia		Bangladesh		PG3				Wildtype	S	Wildtype	D	Mutant	I	Wildtype	E				81306	3595	6314	6314	6314	81306	81306	81306
18787_4#90	S. flexneri 2a	UK representative subsample	ERR1364047	FLEXNERI2A_090	4577939	330				2011	F	<16	Low risk history		No travel			PG3				Wildtype	S	Wildtype	D	Wildtype	S	Wildtype	E				8984					31312	8984	8984
18787_5#3	S. flexneri 2a	UK representative subsample	ERR1364054	FLEXNERI2A_097	4591935	314				2012	M	<16	Low risk history		Unknown			PG3			Yes	Mutant	L	Mutant	N	Mutant	I	Wildtype	E					3685	6320	6320	6320	20506	8131	8131
18787_5#11	S. flexneri 2a	UK representative subsample	ERR1364062	FLEXNERI2A_105	4545305	329				2012	M	<16	Low risk history		Unknown			PG3				Wildtype	S	Wildtype	D	Wildtype	S	Wildtype	E				33760	33760				3683	8124	8124
18787_5#19	S. flexneri 2a	UK representative subsample	ERR1364070	FLEXNERI2A_113	4528505	326				2013	F	<16	Low risk history		Unknown			PG3				Wildtype	S	Wildtype	D	Wildtype	S	Wildtype	E				33760	33760				3758	8003	8003
18787_5#30	S. flexneri 2a	UK representative subsample	ERR1364081	FLEXNERI2A_124	4570252	317				2013	F	<16	Low risk history		Unknown			PG3				Wildtype	S	Wildtype	D	Wildtype	S	Wildtype	E				8985		6932	6932		8990	8985	8985						6932
18787_5#36	S. flexneri 2a	UK representative subsample	ERR1364087	FLEXNERI2A_130	4551982	318				2013	F	<16	High risk history	Asia		Pakistan		PG3				Wildtype	S	Wildtype	D	Wildtype	S	Wildtype	E					3673	6319	6319	6319	18774	7500
18787_5#37	S. flexneri 2a	UK representative subsample	ERR1364088	FLEXNERI2A_131	4567807	313				2013	M	<16	Low risk history		Unknown			PG3			Yes	Mutant	L	Mutant	N	Mutant	I	Wildtype	E				33760	33760		6318	6318	18892	8121	8121
18787_5#38	S. flexneri 2a	UK representative subsample	ERR1364089	FLEXNERI2A_132	4562261	310				2013	M	<16	Low risk history		Unknown			PG3			Yes	Mutant	L	Mutant	N	Mutant	I	Wildtype	E					3679				19108	8126	8126
18787_5#40	S. flexneri 2a	UK representative subsample	ERR1364091	FLEXNERI2A_134	4595302	317				2013	F	<16	Low risk history		Unknown			PG3				Wildtype	S	Wildtype	D	Wildtype	S	Wildtype	E				19677		6908	6908		19677	19677	19677
18787_5#43	S. flexneri 2a	UK representative subsample	ERR1364094	FLEXNERI2A_137	4535530	307				2014	M	<16	Low risk history		Unknown			PG3			Yes	Mutant	L	Mutant	N	Mutant	I	Wildtype	E					3671	6320	6320	6320	18762	8134	8134
18787_5#57	S. flexneri 2a	UK representative subsample	ERR1364108	FLEXNERI2A_151	4571291	318				2014	F	<16	Low risk history		Unknown			PG3			Yes	Mutant	L	Mutant	N	Mutant	I	Wildtype	E					3679	6318	6318	6318	19151	8132	8132
18787_5#62	S. flexneri 2a	UK representative subsample	ERR1364113	FLEXNERI2A_156	4578381	309				2014	F	<16	Low risk history		Unknown			PG3			Yes	Mutant	L	Mutant	N	Mutant	I	Wildtype	E					3683		6316	6316		8127	8127
18787_5#63	S. flexneri 2a	UK representative subsample	ERR1364114	FLEXNERI2A_157	4547792	319				2014	M	<16	Low risk history		No travel			PG3				Wildtype	S	Wildtype	D	Wildtype	S	Wildtype	E					3677	6312	6312	6312	3756	8118	8118
18787_5#67	S. flexneri 2a	UK representative subsample	ERR1364118	FLEXNERI2A_161	4572085	324				2014	F	<16	Low risk history		Unknown			PG3			Yes	Mutant	L	Mutant	N	Mutant	I	Wildtype	E					3681	6318	6318	6318	19157	8137	8137
18787_5#90	S. flexneri 2a	UK representative subsample	ERR1364141	FLEXNERI2A_187	4577086	317				2014	M	<16	Low risk history		No travel			PG3				Wildtype	S	Mutant	N	Wildtype	S	Wildtype	E					3685	6335	6335		3753	8131	8131
18787_5#4	S. flexneri 2a	UK representative subsample	ERR1364055	FLEXNERI2A_098	4560939	330				2012	F	<16	Low risk history		Unknown			PG3				Wildtype	S	Wildtype	D	Wildtype	S	Wildtype	E						5148	5148	5148				45404	7369				4273
18787_4#53	S. flexneri 2a	UK representative subsample	ERR1364010	FLEXNERI2A_053	4645895	324				2010	F	<16	Low risk history		No travel			PG3				Wildtype	S	Wildtype	D	Wildtype	S	Wildtype	E				2147	3690	6312	6312	6312	3747	8118	8118
18787_4#35	S. flexneri 2a	UK representative subsample	ERR1363992	FLEXNERI2A_035	4695284	311				2009	F	<16	Low risk history		Unknown			PG3				Wildtype	S	Wildtype	D	Wildtype	S	Wildtype	E	22702			8014		54742		54742	3756	22702	22702		22702		22702
18787_5#9	S. flexneri 2a	UK representative subsample	ERR1364060	FLEXNERI2A_103	4630092	319				2012	M	<16	Low risk history		Unknown			PG3			Yes	Mutant	L	Mutant	N	Mutant	I	Wildtype	E				33873	33873				4252	8119	8119		67997	67997
SRR5023700	S. sonnei	MSM clusters UK 2015/16	SRR5023700	164884	4533674	421				2015	F	<16	High risk history			Somalia		Lineage III	2	Clade 2		Mutant	L	Wildtype	D	Wildtype	S	Wildtype	E				33644	33644								11103	6703		1902
19646_6#65	S. flexneri 2a	France representative subsample	ERR1541636	201201270	4330842	279				2012	M	<16	Low risk history		No travel			PG3				Wildtype	S	Wildtype	D	Wildtype	S	Wildtype	E					3688				3756	8139	8139
19646_6#70	S. flexneri 2a	France representative subsample	ERR1541641	201206963	4481355	322				2012	M	<16	Low risk history		No travel			PG3				Wildtype	S	Wildtype	D	Wildtype	S	Wildtype	E					3063	6308	6308	6308	3708	8126	8126
19646_6#73	S. flexneri 2a	France representative subsample	ERR1541644	201306230	4488490	316				2013	M	<16	Low risk history		No travel			PG3				Wildtype	S	Wildtype	D	Wildtype	S	Wildtype	E
19646_6#74	S. flexneri 2a	France representative subsample	ERR1541645	201306263	4574098	328				2013	F	<16	Low risk history		No travel			PG3				Wildtype	S	Wildtype	D	Wildtype	S	Wildtype	E					3683	6320	6320	6320	3751	8127	8127
19646_6#78	S. flexneri 2a	France representative subsample	ERR1541649	201309559	4525468	315				2013	F	<16	Low risk history		No travel			PG3				Wildtype	S	Wildtype	D	Wildtype	S	Wildtype	E				15363					15363	15363	15363
19646_6#81	S. flexneri 2a	France representative subsample	ERR1541652	201402194	4517221	310				2014	M	<16	Low risk history		No travel			PG3				Wildtype	S	Wildtype	D	Wildtype	S	Wildtype	E				6370	6370	6316	6316	6316	3968	8059	8059
19646_6#87	S. flexneri 2a	France representative subsample	ERR1541658	201406868	4584405	316				2014	F	<16	Low risk history		No travel			PG3				Wildtype	S	Wildtype	D	Wildtype	S	Wildtype	E				33024		6909	6909		33024	33024	33024						6909
19646_6#89	S. flexneri 2a	France representative subsample	ERR1541660	201409830	4420518	286				2014	M	<16	Low risk history		No travel			PG3				Wildtype	S	Wildtype	D	Wildtype	S	Wildtype	E				9244		6903	6903		23570	9244	9244						6903
19646_6#45	S. sonnei	France representative subsample	ERR1541616	201409985	4554089	372				2014	M	<16	Low risk history		No travel			Lineage III				Wildtype	S	Wildtype	D	Wildtype	S	Wildtype	E				33782	33782	8497	8497	8497				8497
19646_6#84	S. flexneri 2a	France representative subsample	ERR1541655	201404682	4467552	314				2014	M	>60	Low risk history		No travel			PG3				Wildtype	S	Wildtype	D	Wildtype	S	Wildtype	E					3676	6303	6303		3698	8117	8117
18787_5#86	S. flexneri 2a	UK representative subsample	ERR1364137	FLEXNERI2A_183	4740322	346				2014	M	16 - 60	Low risk history		Unknown			PG3		Major_MSM_clade		Wildtype	S	Wildtype	D	Wildtype	S	Wildtype	E				3831					23552	3831	5046		1862	9411	9411	2678		9411	9411
18787_5#59	S. flexneri 2a	UK representative subsample	ERR1364110	FLEXNERI2A_153	4645363	325				2014	M	16 - 60	Low risk history		Unknown			PG3		Major_MSM_clade		Wildtype	S	Wildtype	D	Wildtype	S	Wildtype	E				2329					23519	2329	18741		1848	18741	18741	18741		18741	18741
18787_5#80	S. flexneri 2a	UK representative subsample	ERR1364131	FLEXNERI2A_176	4648062	336				2014	M	16 - 60	Low risk history		No travel			PG3		Major_MSM_clade		Wildtype	S	Wildtype	D	Wildtype	S	Wildtype	E				64445					5810	64445	17870		1825	17870	17870	1981		17870	17870
18787_5#58	S. flexneri 2a	UK representative subsample	ERR1364109	FLEXNERI2A_152	4650415	335				2014	M	16 - 60	Low risk history		Unknown			PG3		Major_MSM_clade		Wildtype	S	Wildtype	D	Wildtype	S	Wildtype	E				2317					85648	2317	5047		1854	11045	11045	1969		11045	11045
18787_5#49	S. flexneri 2a	UK representative subsample	ERR1364100	FLEXNERI2A_143	4649739	337				2014	M	16 - 60	Low risk history		Unknown			PG3		Major_MSM_clade		Wildtype	S	Wildtype	D	Wildtype	S	Wildtype	E				2330					14596	2330	71519		1836	71519	71519	71519		71519	71519
18787_5#68	S. flexneri 2a	UK representative subsample	ERR1364119	FLEXNERI2A_162	4684598	338				2014	M	16 - 60	Low risk history		No travel			PG3		Major_MSM_clade		Wildtype	S	Wildtype	D	Wildtype	S	Wildtype	E				6418					23498	6418	6323		6418	73427	73427	73427		73427	73427
18787_5#50	S. flexneri 2a	UK representative subsample	ERR1364101	FLEXNERI2A_144	4648578	329				2014	M	16 - 60	Low risk history		Unknown			PG3		Major_MSM_clade		Wildtype	S	Wildtype	D	Wildtype	S	Wildtype	E				3860					23553	3860	5062		1864	9495	9495	2683		9495	9495
18787_5#45	S. flexneri 2a	UK representative subsample	ERR1364096	FLEXNERI2A_139	4648771	335				2014	M	16 - 60	Low risk history		Unknown			PG3		Major_MSM_clade		Wildtype	S	Wildtype	D	Wildtype	S	Wildtype	E				3843					23551	3843	1181		1859	9511	9511	3270		9511	9511
18787_5#85	S. flexneri 2a	UK representative subsample	ERR1364136	FLEXNERI2A_182	4665025	331				2014	M	16 - 60	Low risk history		Unknown			PG3		Major_MSM_clade		Wildtype	S	Wildtype	D	Wildtype	S	Wildtype	E				2340					23561	2340	1198		1923	4678	11617	2664		11617	11617
18787_5#31	S. flexneri 2a	UK representative subsample	ERR1364082	FLEXNERI2A_125	4666503	335				2013	M	16 - 60	Low risk history		No travel			PG3		Major_MSM_clade		Wildtype	S	Wildtype	D	Wildtype	S	Wildtype	E				2344					23523	2344	1202		1865	11958	11958	1984		11958	11958
18787_5#52	S. flexneri 2a	UK representative subsample	ERR1364103	FLEXNERI2A_146	4659510	329				2014	M	16 - 60	Low risk history		Unknown			PG3		Major_MSM_clade		Wildtype	S	Wildtype	D	Wildtype	S	Wildtype	E				2342					5814	2342	5259		1869	75175	75175	75175		75175	75175
18787_5#69	S. flexneri 2a	UK representative subsample	ERR1364120	FLEXNERI2A_163	4648723	343				2014	M	16 - 60	Low risk history		Unknown			PG3		Major_MSM_clade		Wildtype	S	Wildtype	D	Wildtype	S	Wildtype	E				2306					23576	2306	1192		1858	11041	11041	1971		11041	11041
18787_5#66	S. flexneri 2a	UK representative subsample	ERR1364117	FLEXNERI2A_160	4687333	342				2014	M	16 - 60	Low risk history		No travel			PG3		Major_MSM_clade		Wildtype	S	Wildtype	D	Wildtype	S	Wildtype	E				2346					23499	2346	5066		4179	9540	9540	64122		9540	9540
18787_5#53	S. flexneri 2a	UK representative subsample	ERR1364104	FLEXNERI2A_147	4645185	333				2014	M	16 - 60	Low risk history		Unknown			PG3		Major_MSM_clade		Wildtype	S	Wildtype	D	Wildtype	S	Wildtype	E				2289					23541	2289	1180		1862	11048	11048	2568		11048	11048
18787_5#61	S. flexneri 2a	UK representative subsample	ERR1364112	FLEXNERI2A_155	4652130	333				2014	M	16 - 60	Low risk history		Unknown			PG3		Major_MSM_clade		Wildtype	S	Wildtype	D	Wildtype	S	Wildtype	E				2308					5815	2308	80898		1853	80898	80898	80898		80898	80898
18787_5#42	S. flexneri 2a	UK representative subsample	ERR1364093	FLEXNERI2A_136	4651623	335				2013	M	16 - 60	Low risk history		No travel			PG3		Major_MSM_clade		Wildtype	S	Wildtype	D	Wildtype	S	Wildtype	E				2317					23524	2317	1196		1840	11039	11039	1971		11039	11039
18787_5#81	S. flexneri 2a	UK representative subsample	ERR1364132	FLEXNERI2A_178	4681528	355				2014	M	16 - 60	Low risk history		Unknown			PG3		Major_MSM_clade		Wildtype	S	Wildtype	D	Wildtype	S	Wildtype	E				2348					5896	2348	1206		1944	19831	19831	19831		19831	19831
18787_5#78	S. flexneri 2a	UK representative subsample	ERR1364129	FLEXNERI2A_174	4712191	336				2014	M	16 - 60	Low risk history		Unknown			PG3		Major_MSM_clade		Wildtype	S	Wildtype	D	Wildtype	S	Wildtype	E				2349					5859	2349	6307		1870	76096	76096	76096		76096	76096
18787_5#60	S. flexneri 2a	UK representative subsample	ERR1364111	FLEXNERI2A_154	4681459	334				2014	M	16 - 60	Low risk history		Unknown			PG3		Major_MSM_clade		Wildtype	S	Wildtype	D	Wildtype	S	Wildtype	E				2346					5894	2346	1204		1867	14410	14410	14410		14410	14410
18787_5#84	S. flexneri 2a	UK representative subsample	ERR1364135	FLEXNERI2A_181	4643084	338				2014	M	16 - 60	Low risk history		Unknown			PG3		Major_MSM_clade		Wildtype	S	Wildtype	D	Wildtype	S	Wildtype	E				2296					23542	2296	1168		1856	11038	11038	2567		11038	11038
18787_5#47	S. flexneri 2a	UK representative subsample	ERR1364098	FLEXNERI2A_141	4645552	343				2014	M	16 - 60	Low risk history		No travel			PG3		Major_MSM_clade		Wildtype	S	Wildtype	D	Wildtype	S	Wildtype	E				2303					23545	2303	1182		1852	11041	11041	1968		11041	11041
18787_5#83	S. flexneri 2a	UK representative subsample	ERR1364134	FLEXNERI2A_180	4644760	334				2014	M	16 - 60	Low risk history		Unknown			PG3		Major_MSM_clade		Wildtype	S	Wildtype	D	Wildtype	S	Wildtype	E				2318					23561	2318	1195		1857	17776	17776	17776		17776	17776
18787_5#79	S. flexneri 2a	UK representative subsample	ERR1364130	FLEXNERI2A_175	4682558	346				2014	M	16 - 60	Low risk history		Unknown			PG3		Major_MSM_clade		Wildtype	S	Wildtype	D	Wildtype	S	Wildtype	E				2343					23584	2343	1201		1894	11960	11960	1990		11960	11960
18787_5#65	S. flexneri 2a	UK representative subsample	ERR1364116	FLEXNERI2A_159	4686029	334	54721_E01	13	3548618	2014	M	16 - 60	Low risk history		Unknown			PG3		Major_MSM_clade		Wildtype	S	Wildtype	D	Wildtype	S	Wildtype	E				2349					9123	2349	3980		16195	16195	16195	16195		16195	16195
18787_5#74	S. flexneri 2a	UK representative subsample	ERR1364125	FLEXNERI2A_170	4670598	338				2014	M	16 - 60	Low risk history		Unknown			PG3		Major_MSM_clade		Wildtype	S	Wildtype	D	Wildtype	S	Wildtype	E				2125					5818	2125	1202		1882	14217	14217	14217		14217	14217
18787_5#71	S. flexneri 2a	UK representative subsample	ERR1364122	FLEXNERI2A_165	4644091	334				2014	M	16 - 60	Low risk history		Unknown			PG3		Major_MSM_clade		Wildtype	S	Wildtype	D	Wildtype	S	Wildtype	E				2343					68095	2343	18768		1842	18768	18768	18768		18768	18768
18787_5#75	S. flexneri 2a	UK representative subsample	ERR1364126	FLEXNERI2A_171	4667488	330				2014	M	16 - 60	Low risk history		No travel			PG3		Major_MSM_clade		Wildtype	S	Wildtype	D	Wildtype	S	Wildtype	E				2125					5812	2125	5868		1877	11346	11346	63733		11346	11346
18787_5#55	S. flexneri 2a	UK representative subsample	ERR1364106	FLEXNERI2A_149	4685609	325	54721_C01	23	1481628	2014	M	16 - 60	Low risk history		Unknown			PG3		Major_MSM_clade		Wildtype	S	Wildtype	D	Wildtype	S	Wildtype	E				2346		6905	6905		23552	2346	85679		85679	85679	85679	85679	6905	85679	85679
18787_5#82	S. flexneri 2a	UK representative subsample	ERR1364133	FLEXNERI2A_179	4688987	334	54721_F01	8	4715403	2014	M	16 - 60	Low risk history		No travel			PG3		Major_MSM_clade		Wildtype	S	Wildtype	D	Wildtype	S	Wildtype	E				2348			6908		23564	2348	5267		79685	79685	79685	79685	6908	79685	79685
18787_5#56	S. flexneri 2a	UK representative subsample	ERR1364107	FLEXNERI2A_150	4680750	335	54721_D01	25	1008853	2014	M	16 - 60	Low risk history		Unknown			PG3		Major_MSM_clade		Wildtype	S	Wildtype	D	Wildtype	S	Wildtype	E				2346		6907	6907		23561	2346	85733		85733	85733	85733	85733	6907	85733	85733
18787_5#22	S. flexneri 2a	UK representative subsample	ERR1364073	FLEXNERI2A_116	4605775	321				2013	M	16 - 60	Low risk history		No travel			PG3		Major_MSM_clade		Wildtype	S	Wildtype	D	Wildtype	S	Wildtype	E				8974		6910	6910		24139	8974	8974						6910
18787_4#77	S. flexneri 2a	UK representative subsample	ERR1364034	FLEXNERI2A_077	4574694	328				2011	F	16 - 60	Low risk history		Unknown			PG3				Wildtype	S	Wildtype	D	Wildtype	S	Wildtype	E				33760	33760				3760	7979	7979
18787_5#12	S. flexneri 2a	UK representative subsample	ERR1364063	FLEXNERI2A_106	4593119	322				2012	M	16 - 60	Low risk history		Unknown			PG3		Major_MSM_clade		Wildtype	S	Wildtype	D	Wildtype	S	Wildtype	E				33011		6907	6907		33011	33011	33011
18787_4#8	S. flexneri 2a	UK representative subsample	ERR1363965	FLEXNERI2A_008	4539213	330				2008	M	16 - 60	Low risk history		Unknown			PG3				Wildtype	S	Wildtype	D	Wildtype	S	Wildtype	E				33748	33748	6311	6311	6311	3766	8061	8061
18787_5#8	S. flexneri 2a	UK representative subsample	ERR1364059	FLEXNERI2A_102	4611023	333				2012	F	16 - 60	Low risk history		Unknown			PG3		Major_MSM_clade		Wildtype	S	Wildtype	D	Wildtype	S	Wildtype	E				9022		6904	6904		6456	9022	9022						6904
18787_5#23	S. flexneri 2a	UK representative subsample	ERR1364074	FLEXNERI2A_117	4621668	329				2013	M	16 - 60	Low risk history		Unknown			PG3		Major_MSM_clade		Wildtype	S	Wildtype	D	Wildtype	S	Wildtype	E				33023		6907	6907		33023	33023	33023						6907
18787_4#14	S. flexneri 2a	UK representative subsample	ERR1363971	FLEXNERI2A_014	4560267	329				2008	M	16 - 60	Low risk history		Unknown			PG3				Wildtype	S	Wildtype	D	Wildtype	S	Wildtype	E				4637		6311		6311	3751	8458	8458
18787_5#17	S. flexneri 2a	UK representative subsample	ERR1364068	FLEXNERI2A_111	4586630	311				2013	M	16 - 60	Low risk history		Unknown			PG3				Wildtype	S	Wildtype	D	Wildtype	S	Wildtype	E					3681	6312	6312	6312	3713	8125	8125
18787_5#25	S. flexneri 2a	UK representative subsample	ERR1364076	FLEXNERI2A_119	4607926	334				2013	M	16 - 60	Low risk history		No travel			PG3		Major_MSM_clade		Wildtype	S	Wildtype	D	Wildtype	S	Wildtype	E				9014		6908	6908		6255	9014	9014						6908
18787_5#26	S. flexneri 2a	UK representative subsample	ERR1364077	FLEXNERI2A_120	4603806	327				2013	M	16 - 60	Low risk history		Unknown			PG3		Major_MSM_clade		Wildtype	S	Wildtype	D	Wildtype	S	Wildtype	E				15345		6907	6907		15345	15345	15345						6907
18787_5#28	S. flexneri 2a	UK representative subsample	ERR1364079	FLEXNERI2A_122	4600548	332				2013	M	16 - 60	Low risk history		Unknown			PG3		Major_MSM_clade		Wildtype	S	Wildtype	D	Wildtype	S	Wildtype	E				9020					6456	9020	9020
18787_5#35	S. flexneri 2a	UK representative subsample	ERR1364086	FLEXNERI2A_129	4595077	322				2013	M	16 - 60	Low risk history		Unknown			PG3		Major_MSM_clade		Wildtype	S	Wildtype	D	Wildtype	S	Wildtype	E				8972		6908	6908		24139	8972	8972						6908
18787_5#72	S. flexneri 2a	UK representative subsample	ERR1364123	FLEXNERI2A_166	4599526	334				2014	M	16 - 60	Low risk history		Unknown			PG3		Major_MSM_clade		Wildtype	S	Wildtype	D	Wildtype	S	Wildtype	E				8983		6913	6913		24145	8983	8983						6913
18787_4#46	S. flexneri 2a	UK representative subsample	ERR1364003	FLEXNERI2A_046	4448694	324				2010	M	16 - 60	Low risk history		Unknown			PG1				Wildtype	S	Wildtype	D	Wildtype	S	Wildtype	E
18787_5#46	S. flexneri 2a	UK representative subsample	ERR1364097	FLEXNERI2A_140	4633321	308				2014	M	16 - 60	High risk history	Asia		India		PG1				Wildtype	S	Wildtype	D	Wildtype	S	Wildtype	E						7856	7856	7856				48031	7856				3450
18787_4#4	S. flexneri 2a	UK representative subsample	ERR1363961	FLEXNERI2A_004	4589107	320				2008	M	16 - 60	Low risk history		Unknown			PG3				Mutant	L	Wildtype	D	Mutant	I	Wildtype	E				33760	33760				3747	8128	8128
18787_4#7	S. flexneri 2a	UK representative subsample	ERR1363964	FLEXNERI2A_007	4519106	316				2008	M	16 - 60	High risk history	Africa		Angola		PG3				Wildtype	S	Wildtype	D	Wildtype	S	Wildtype	E					3685	6308	6308	6308	3313	8132	8132
18787_4#9	S. flexneri 2a	UK representative subsample	ERR1363966	FLEXNERI2A_009	4568381	328				2008	F	16 - 60	Low risk history		Unknown			PG3				Wildtype	S	Wildtype	D	Wildtype	S	Wildtype	E				33760	33760	6199	6199	6199	3761	8137	8137
18787_4#13	S. flexneri 2a	UK representative subsample	ERR1363970	FLEXNERI2A_013	4607354	332				2008	F	16 - 60	Low risk history		No travel			PG3				Wildtype	S	Wildtype	D	Wildtype	S	Wildtype	E				9592		6907			23537	9592	9592
18787_4#15	S. flexneri 2a	UK representative subsample	ERR1363972	FLEXNERI2A_015	4551378	318				2008	F	16 - 60	High risk history	Africa		South africa		PG3				Wildtype	S	Wildtype	D	Wildtype	S	Wildtype	E						6320		6320	3796	8174	8174
18787_4#17	S. flexneri 2a	UK representative subsample	ERR1363974	FLEXNERI2A_017	4553041	314				2008	F	16 - 60	Low risk history		Unknown			PG3				Wildtype	S	Wildtype	D	Wildtype	S	Wildtype	E				30185						8626	8626
18787_4#20	S. flexneri 2a	UK representative subsample	ERR1363977	FLEXNERI2A_020	4591270	315				2008	F	16 - 60	Low risk history		Unknown			PG3				Wildtype	S	Wildtype	D	Wildtype	S	Wildtype	E				9645		6875			42853	9645	9645						6875
18787_4#23	S. flexneri 2a	UK representative subsample	ERR1363980	FLEXNERI2A_023	4562135	306				2009	F	16 - 60	High risk history	Unknown		Unknown Destination		PG3			Yes	Mutant	L	Mutant	N	Mutant	I	Wildtype	E				30185					55848	8133	8133
18787_4#25	S. flexneri 2a	UK representative subsample	ERR1363982	FLEXNERI2A_025	4583307	325				2009	F	16 - 60	Low risk history		Unknown			PG3				Wildtype	S	Wildtype	D	Wildtype	S	Wildtype	E				8969					24140	8969	8969						6899
18787_4#26	S. flexneri 2a	UK representative subsample	ERR1363983	FLEXNERI2A_026	4589666	311				2009	F	16 - 60	High risk history	Asia		India		PG3			Yes	Mutant	L	Mutant	N	Mutant	I	Wildtype	E								6310	19158	8129	8129
18787_4#30	S. flexneri 2a	UK representative subsample	ERR1363987	FLEXNERI2A_030	4534574	312				2009	F	16 - 60	Low risk history		Unknown			PG3				Wildtype	S	Wildtype	D	Wildtype	S	Wildtype	E
18787_4#31	S. flexneri 2a	UK representative subsample	ERR1363988	FLEXNERI2A_031	4594387	319				2009	M	16 - 60	Low risk history		Unknown			PG3				Wildtype	S	Wildtype	D	Wildtype	S	Wildtype	E				30185		6312		6312	15425	15425	15425
18787_4#32	S. flexneri 2a	UK representative subsample	ERR1363989	FLEXNERI2A_032	4573874	319				2009	F	16 - 60	High risk history	Asia		India		PG3			Yes	Mutant	L	Mutant	N	Mutant	I	Wildtype	E				30185		6312		6312	19126	8127	8127
18787_4#38	S. flexneri 2a	UK representative subsample	ERR1363995	FLEXNERI2A_038	4539463	322				2009	F	16 - 60	Low risk history		Unknown			PG3			Yes	Mutant	L	Mutant	N	Mutant	I	Wildtype	E				33760		6313			13571	8127	8127
18787_4#39	S. flexneri 2a	UK representative subsample	ERR1363996	FLEXNERI2A_039	4548883	324				2009	M	16 - 60	Low risk history		Unknown			PG3				Wildtype	S	Wildtype	D	Wildtype	S	Wildtype	E				33760		6316		6316	3696	7995	7995
18787_4#40	S. flexneri 2a	UK representative subsample	ERR1363997	FLEXNERI2A_040	4576985	325				2009	M	16 - 60	Low risk history		Unknown			PG3				Wildtype	S	Wildtype	D	Wildtype	S	Wildtype	E				6369				6311	12298	12298	12298
18787_4#44	S. flexneri 2a	UK representative subsample	ERR1364001	FLEXNERI2A_044	4547972	324				2009	F	16 - 60	High risk history	Asia		India		PG3			Yes	Mutant	L	Mutant	N	Mutant	I	Wildtype	E					3685	6316	6316	6316	4252	8123	8123
18787_4#45	S. flexneri 2a	UK representative subsample	ERR1364002	FLEXNERI2A_045	4581210	322				2009	F	16 - 60	Low risk history		Unknown			PG3				Mutant	L	Wildtype	D	Wildtype	S	Wildtype	E				30185	3679	6318	6318	6318	3746	8119	8119
18787_4#47	S. flexneri 2a	UK representative subsample	ERR1364004	FLEXNERI2A_047	4530349	315				2010	F	16 - 60	High risk history	Africa		Egypt		PG3				Wildtype	S	Wildtype	D	Wildtype	S	Wildtype	E
18787_4#49	S. flexneri 2a	UK representative subsample	ERR1364006	FLEXNERI2A_049	4494139	329				2010	M	16 - 60	Low risk history		Unknown			PG3				Wildtype	S	Wildtype	D	Wildtype	S	Wildtype	E
18787_4#50	S. flexneri 2a	UK representative subsample	ERR1364007	FLEXNERI2A_050	4543531	310				2010	F	16 - 60	High risk history	Asia		Afghanistan		PG3			Yes	Mutant	L	Mutant	N	Mutant	I	Wildtype	E					4247				18763	8126	8126
18787_4#55	S. flexneri 2a	UK representative subsample	ERR1364012	FLEXNERI2A_055	4584508	318				2010	M	16 - 60	High risk history	Asia		Pakistan		PG3			Yes	Mutant	L	Mutant	N	Mutant	I	Wildtype	E					3681	6319	6319		19164	8123	8123
18787_4#54	S. flexneri 2a	UK representative subsample	ERR1364011	FLEXNERI2A_054	4528233	312				2010	M	16 - 60	Low risk history		Unknown			PG3				Wildtype	S	Wildtype	D	Wildtype	S	Wildtype	E					3686	6314	6314	6314	3760	8122	8122
18787_4#58	S. flexneri 2a	UK representative subsample	ERR1364015	FLEXNERI2A_058	4534712	322				2010	M	16 - 60	Low risk history		No travel			PG3				Wildtype	S	Wildtype	D	Wildtype	S	Wildtype	E				8498	8498	6316	6316	6316	3754	8051	8051
18787_4#59	S. flexneri 2a	UK representative subsample	ERR1364016	FLEXNERI2A_059	4517135	328				2010	M	16 - 60	Low risk history		No travel			PG3				Wildtype	S	Wildtype	D	Wildtype	S	Wildtype	E				14056	3673	6315	6315	6315	3755	14056	14056
18787_4#61	S. flexneri 2a	UK representative subsample	ERR1364018	FLEXNERI2A_061	4579594	331				2010	F	16 - 60	Low risk history		Unknown			PG3				Wildtype	S	Wildtype	D	Wildtype	S	Wildtype	E				30185	3681	6316	6316	6316	3702	8127	8127
18787_4#65	S. flexneri 2a	UK representative subsample	ERR1364022	FLEXNERI2A_065	4548858	321				2010	F	16 - 60	High risk history	Asia		Pakistan		PG3				Mutant	L	Wildtype	D	Wildtype	S	Wildtype	E				30185	3671	6316	6316	6316	3728	8134	8134
18787_4#66	S. flexneri 2a	UK representative subsample	ERR1364023	FLEXNERI2A_066	4610180	315				2010	F	16 - 60	Low risk history		No travel			PG3				Wildtype	S	Wildtype	D	Wildtype	S	Wildtype	E				33031		6902	6902		33031	33031	33031						6902
18787_4#67	S. flexneri 2a	UK representative subsample	ERR1364024	FLEXNERI2A_067	4626337	317				2010	M	16 - 60	Low risk history		Unknown			PG3			Yes	Mutant	L	Mutant	N	Mutant	I	Wildtype	E				30185	3679				3461	8119	8119
18787_4#68	S. flexneri 2a	UK representative subsample	ERR1364025	FLEXNERI2A_068	4532415	324				2010	F	16 - 60	Low risk history		Unknown			PG3			Yes	Mutant	L	Mutant	N	Mutant	I	Wildtype	E				30185	3687				19990	8127	8127
18787_4#69	S. flexneri 2a	UK representative subsample	ERR1364026	FLEXNERI2A_069	4544094	319				2010	F	16 - 60	High risk history	Asia		India		PG3			Yes	Mutant	L	Mutant	N	Mutant	I	Wildtype	E				33760	33760	6322	6322	6322	39691	8136	8136
18787_4#73	S. flexneri 2a	UK representative subsample	ERR1364030	FLEXNERI2A_073	4530474	323				2011	M	16 - 60	Low risk history		Unknown			PG3				Wildtype	S	Wildtype	D	Wildtype	S	Wildtype	E				1053	7622	6313	6313	6313	3758	8035	8035
18787_4#74	S. flexneri 2a	UK representative subsample	ERR1364031	FLEXNERI2A_074	4541801	314				2011	M	16 - 60	High risk history	Asia		Pakistan		PG3				Wildtype	S	Wildtype	D	Wildtype	S	Wildtype	E				30185	3680	6315	6315	6315	3747	8131	8131
18787_4#76	S. flexneri 2a	UK representative subsample	ERR1364033	FLEXNERI2A_076	4525676	323				2011	M	16 - 60	Low risk history		Unknown			PG3				Wildtype	S	Wildtype	D	Wildtype	S	Wildtype	E				8439	8439		6317	6317	3741	8025	8025
18787_4#79	S. flexneri 2a	UK representative subsample	ERR1364036	FLEXNERI2A_079	4610491	333				2011	F	16 - 60	Low risk history		Unknown			PG3				Wildtype	S	Wildtype	D	Wildtype	S	Wildtype	E				8989		6880	6880		24152	8989	8989						6880
18787_4#80	S. flexneri 2a	UK representative subsample	ERR1364037	FLEXNERI2A_080	4584832	323				2011	F	16 - 60	Low risk history		Unknown			PG3			Yes	Mutant	L	Mutant	N	Mutant	I	Wildtype	E					3683	6334	6334	6334	7123	8128	8128
18787_4#81	S. flexneri 2a	UK representative subsample	ERR1364038	FLEXNERI2A_081	4570066	325				2011	M	16 - 60	Low risk history		Unknown			PG3				Mutant	L	Wildtype	D	Wildtype	S	Wildtype	E				33760	33760				10588
18787_4#82	S. flexneri 2a	UK representative subsample	ERR1364039	FLEXNERI2A_082	4600516	331				2011	F	16 - 60	Low risk history		Unknown			PG3				Wildtype	S	Wildtype	D	Wildtype	S	Wildtype	E				9592					10187	9592	9592
18787_4#86	S. flexneri 2a	UK representative subsample	ERR1364043	FLEXNERI2A_086	4518326	310				2011	F	16 - 60	High risk history	Latin America		Brazil		PG3				Wildtype	S	Wildtype	D	Wildtype	S	Wildtype	E				33748	33748				12300	12300	12300
18787_4#89	S. flexneri 2a	UK representative subsample	ERR1364046	FLEXNERI2A_089	4578074	312				2011	M	16 - 60	Low risk history		No travel			PG3				Wildtype	S	Wildtype	D	Wildtype	S	Wildtype	E				8977		6874	6874		10291	8977	8977						6874
18787_4#91	S. flexneri 2a	UK representative subsample	ERR1364048	FLEXNERI2A_091	4584055	326				2011	F	16 - 60	Low risk history		Unknown			PG3				Wildtype	S	Wildtype	D	Wildtype	S	Wildtype	E					3683				3720	8127	8127
18787_4#94	S. flexneri 2a	UK representative subsample	ERR1364051	FLEXNERI2A_094	4585901	325				2011	M	16 - 60	High risk history	Unknown		Unknown Destination		PG3			Yes	Mutant	L	Mutant	N	Mutant	I	Wildtype	E					3683	6317	6317	6317	4712	8127	8127
18787_5#2	S. flexneri 2a	UK representative subsample	ERR1364053	FLEXNERI2A_096	4540864	324				2012	M	16 - 60	Low risk history		Unknown			PG3				Wildtype	S	Wildtype	D	Wildtype	S	Wildtype	E				7562	7562				81175	8143	8143
18787_5#5	S. flexneri 2a	UK representative subsample	ERR1364056	FLEXNERI2A_099	4568411	326				2012	F	16 - 60	High risk history	Latin America		Peru		PG3				Wildtype	S	Wildtype	D	Wildtype	S	Wildtype	E				6381	6381	6327		6327	12799	12799	12799
18787_5#6	S. flexneri 2a	UK representative subsample	ERR1364057	FLEXNERI2A_100	4567064	319				2012	F	16 - 60	High risk history	Africa		South africa		PG3				Wildtype	S	Wildtype	D	Wildtype	S	Wildtype	E				33760	33760	6317	6317	6317
18787_5#13	S. flexneri 2a	UK representative subsample	ERR1364064	FLEXNERI2A_107	4575749	308				2012	M	16 - 60	High risk history	Asia		India		PG3			Yes	Mutant	L	Mutant	N	Mutant	I	Wildtype	E				33760	33760				7082	8119	8119
18787_5#14	S. flexneri 2a	UK representative subsample	ERR1364065	FLEXNERI2A_108	4593881	323				2012	M	16 - 60	High risk history	Africa		Egypt		PG3				Wildtype	S	Wildtype	D	Wildtype	S	Wildtype	E					3681	6316	6316	6316	12382	12382	12382
18787_5#18	S. flexneri 2a	UK representative subsample	ERR1364069	FLEXNERI2A_112	4567135	321				2013	M	16 - 60	Low risk history		No travel			PG3				Wildtype	S	Wildtype	D	Wildtype	S	Wildtype	E				9001					24144	9001	9001
18787_5#27	S. flexneri 2a	UK representative subsample	ERR1364078	FLEXNERI2A_121	4545213	314				2013	F	16 - 60	Low risk history		Unknown			PG3				Wildtype	S	Wildtype	D	Wildtype	S	Wildtype	E					3673	6315	6315	6315	3704	23129	23129
18787_5#29	S. flexneri 2a	UK representative subsample	ERR1364080	FLEXNERI2A_123	4515471	315				2013	M	16 - 60	Low risk history		No travel			PG3				Wildtype	S	Wildtype	D	Wildtype	S	Wildtype	E				8498	8498	6321	6321	6321	3706	17514	17514
18787_5#33	S. flexneri 2a	UK representative subsample	ERR1364084	FLEXNERI2A_127	4556638	312				2013	M	16 - 60	Low risk history		Unknown			PG3				Wildtype	S	Wildtype	D	Wildtype	S	Wildtype	E				8475	8475	6305	6305	6305	3756	10704	10704
18787_5#44	S. flexneri 2a	UK representative subsample	ERR1364095	FLEXNERI2A_138	4544144	317				2014	M	16 - 60	Low risk history		Unknown			PG3				Wildtype	S	Wildtype	D	Wildtype	S	Wildtype	E				8978		6906	6906		23547	8978	8978						6906
18787_5#48	S. flexneri 2a	UK representative subsample	ERR1364099	FLEXNERI2A_142	4574136	312				2014	M	16 - 60	Low risk history		Unknown			PG3			Yes	Mutant	L	Mutant	N	Mutant	I	Wildtype	E					3681	6317	6317	6317	4374	8123	8123
18787_5#73	S. flexneri 2a	UK representative subsample	ERR1364124	FLEXNERI2A_167	4532520	320				2014	F	16 - 60	Low risk history		No travel			PG3			Yes	Mutant	L	Mutant	N	Mutant	I	Wildtype	E					3686	6320	6320	6320	18721	8127	8127
18787_5#88	S. flexneri 2a	UK representative subsample	ERR1364139	FLEXNERI2A_185	4543494	317				2014	M	16 - 60	Low risk history		Unknown			PG3				Wildtype	S	Wildtype	D	Wildtype	S	Wildtype	E					3671					8623	8623
18787_4#1	S. flexneri 2a	UK representative subsample	ERR1363958	FLEXNERI2A_001	4558506	335				2008	F	16 - 60	Low risk history		Unknown			PG3				Wildtype	S	Wildtype	D	Wildtype	S	Wildtype	E				30185				4096	3627	8124	8124
18787_4#27	S. flexneri 2a	UK representative subsample	ERR1363984	FLEXNERI2A_027	4593077	319				2009	F	16 - 60	Low risk history		Unknown			PG3				Mutant	L	Wildtype	D	Wildtype	S	Wildtype	E				52446		6386		6386	52446	52446	5728		6386				1070
18787_4#12	S. flexneri 2a	UK representative subsample	ERR1363969	FLEXNERI2A_012	4590134	333				2008	F	16 - 60	High risk history	Africa		Egypt		PG3				Wildtype	S	Wildtype	D	Wildtype	S	Wildtype	E								78773				8851	8851							78773
18787_4#85	S. flexneri 2a	UK representative subsample	ERR1364042	FLEXNERI2A_085	4649393	320				2011	M	16 - 60	High risk history	Africa		Zimbabwe		PG3				Wildtype	S	Wildtype	D	Wildtype	S	Wildtype	E				30185	3684	71509		71509	13047	13047	13047		71509
18787_5#20	S. flexneri 2a	UK representative subsample	ERR1364071	FLEXNERI2A_114	4547296	323				2013	F	16 - 60	Low risk history		Unknown			PG3				Wildtype	S	Wildtype	D	Wildtype	S	Wildtype	E				10334					5277	10334	10334
18787_4#52	S. flexneri 2a	UK representative subsample	ERR1364009	FLEXNERI2A_052	4642650	335				2010	F	16 - 60	Low risk history		No travel			PG3				Wildtype	S	Wildtype	D	Wildtype	S	Wildtype	E				8975		6907	6907		24139	8975	8975						6907
18787_4#34	S. flexneri 2a	UK representative subsample	ERR1363991	FLEXNERI2A_034	4605539	312				2009	M	16 - 60	Low risk history		Unknown			PG3		Minor_MSM_clade		Wildtype	S	Wildtype	D	Wildtype	S	Wildtype	E				30185		7526		7526	3734	8127	8127
18787_4#64	S. flexneri 2a	UK representative subsample	ERR1364021	FLEXNERI2A_064	4706516	328				2010	F	16 - 60	High risk history	Asia		Asian continent		PG3				Wildtype	S	Wildtype	D	Wildtype	S	Wildtype	E				6408	6408		17869	17869	3800	1444	6340	17869	86557	17869	17869			17869	17869
18787_4#92	S. flexneri 2a	UK representative subsample	ERR1364049	FLEXNERI2A_092	4609042	330				2011	M	16 - 60	Low risk history		Unknown			PG3		Minor_MSM_clade		Wildtype	S	Wildtype	D	Wildtype	S	Wildtype	E					3675				3753	8124	8124	26715		26715
18787_5#7	S. flexneri 2a	UK representative subsample	ERR1364058	FLEXNERI2A_101	4602146	330				2012	M	16 - 60	Low risk history		Unknown			PG3		Minor_MSM_clade		Wildtype	S	Wildtype	D	Wildtype	S	Wildtype	E					3684				3763	8124	8124	26192		26192
18787_5#54	S. flexneri 2a	UK representative subsample	ERR1364105	FLEXNERI2A_148	4648253	334				2014	M	16 - 60	Low risk history		Unknown			PG3		Major_MSM_clade		Wildtype	S	Wildtype	D	Wildtype	S	Wildtype	E				9006					23780	9006	9006		66988	66988		5003
18787_4#60	S. flexneri 2a	UK representative subsample	ERR1364017	FLEXNERI2A_060	4609561	337				2010	M	16 - 60	Low risk history		Unknown			PG3		Minor_MSM_clade		Wildtype	S	Wildtype	D	Wildtype	S	Wildtype	E				30185	3685				3714	8118	8118	26616		26616
18787_4#62	S. flexneri 2a	UK representative subsample	ERR1364019	FLEXNERI2A_062	4707597	325				2010	M	16 - 60	Low risk history		Unknown			PG3		Minor_MSM_clade		Wildtype	S	Wildtype	D	Wildtype	S	Wildtype	E				4953	3681	6318	6318	6318	3703	8127	8127	25443		25443
18787_4#57	S. flexneri 2a	UK representative subsample	ERR1364014	FLEXNERI2A_057	4597023	330	54614_G01	24	2083775	2010	M	16 - 60	Low risk history		No travel			PG3		Minor_MSM_clade		Wildtype	S	Wildtype	D	Wildtype	S	Wildtype	E				30185	3680				3747	8137	8137	71736		71736
18787_4#93	S. flexneri 2a	UK representative subsample	ERR1364050	FLEXNERI2A_093	4707664	329				2011	M	16 - 60	Low risk history		Unknown			PG3		Minor_MSM_clade		Wildtype	S	Wildtype	D	Wildtype	S	Wildtype	E					3673	6323	6323	6323	3716	8130	8130	22143		5519
18787_5#76	S. flexneri 2a	UK representative subsample	ERR1364127	FLEXNERI2A_172	4667799	330				2014	M	16 - 60	Low risk history		Unknown			PG3		Major_MSM_clade		Wildtype	S	Wildtype	D	Wildtype	S	Wildtype	E				4069					5863	4069	55042					55042
18787_5#77	S. flexneri 2a	UK representative subsample	ERR1364128	FLEXNERI2A_173	4629939	336				2014	M	16 - 60	Low risk history		Unknown			PG3		Major_MSM_clade		Wildtype	S	Wildtype	D	Wildtype	S	Wildtype	E				4192					5838	4192	7745					7745
18787_5#87	S. flexneri 2a	UK representative subsample	ERR1364138	FLEXNERI2A_184	4635085	347				2014	M	16 - 60	Low risk history		No travel			PG3		Major_MSM_clade		Wildtype	S	Wildtype	D	Wildtype	S	Wildtype	E				4061					5846	4061	1196					6779
18787_5#34	S. flexneri 2a	UK representative subsample	ERR1364085	FLEXNERI2A_128	4653666	336				2013	M	16 - 60	Low risk history		No travel			PG3		Major_MSM_clade		Wildtype	S	Wildtype	D	Wildtype	S	Wildtype	E				2302		6907	6907		26084	2302	26084			78988	78988		6907
18787_5#39	S. flexneri 2a	UK representative subsample	ERR1364090	FLEXNERI2A_133	4672977	332				2013	M	16 - 60	Low risk history		No travel			PG3		Major_MSM_clade		Wildtype	S	Wildtype	D	Wildtype	S	Wildtype	E				45705			6905		70230	45705	70230		45705				6905
SRR3530422	S. sonnei	MSM clusters UK 2015/16	SRR3530422	184402	4538977	499				2015	M	16 - 60	Low risk history		No travel			Lineage III	1	Clade 4		NA	NA	NA	NA	NA	NA	NA	NA				22786	22786		10736		5130				1844			2222
SRR3530636	S. sonnei	MSM clusters UK 2015/16	SRR3530636	149255	4718361	551				2015	M	16 - 60	Low risk history		Unknown history			Lineage III	1	Clade 4		Wildtype	S	Wildtype	D	NA	NA	NA	NA				22022	22022		10719		5133				14021	14021		1469
SRR3531882	S. sonnei	MSM clusters UK 2015/16	SRR3531882	203385	4747820	497				2016	M	16 - 60	Low risk history		No travel			Lineage III	1	Clade 4		Wildtype	S	Wildtype	D	Wildtype	S	Wildtype	E				20638	20638	7580	14440	7580	3902			7580	9881	4585
SRR3531874	S. sonnei	MSM clusters UK 2015/16	SRR3531874	178859	4753280	507				2015	M	16 - 60	Low risk history		Unknown history			Lineage III	1	Clade 4		Wildtype	S	Wildtype	D	Wildtype	S	Wildtype	E				23601	23601		10763		29491				17882	17882		8638
SRR4788222	S. sonnei	MSM clusters UK 2015/16	SRR4788222	169627	4761075	492				2015	F	16 - 60	High risk history	Asia		Turkey		Lineage III	1	Clade 4		Wildtype	S	Wildtype	D	Wildtype	S	Wildtype	E				16426	16426		10771		44258				14419	14419		1911
SRR3530555	S. sonnei	MSM clusters UK 2015/16	SRR3530555	154837	4718806	568				2015	M	16 - 60	Low risk history		No travel			Lineage III	1	Clade 4		Wildtype	S	Wildtype	D	Wildtype	S	Wildtype	E				25825	25825	7578	10741	7578	3893			7578	6878	6878
SRR4192106	S. sonnei	MSM clusters UK 2015/16	SRR4192106	196411	4934081	477				2015	M	16 - 60	Low risk history		No travel			Lineage III	1	Clade 4		Wildtype	S	Wildtype	D	Wildtype	S	Wildtype	E				5554	5554	10397	10397	10397	3886			10397	14425	14425		1665
SRR3531897	S. sonnei	MSM clusters UK 2015/16	SRR3531897	151037	4765350	508				2015	M	16 - 60	Low risk history		Unknown history			Lineage III	1	Clade 4		Wildtype	S	Wildtype	D	Wildtype	S	Wildtype	E				23596	23596		20707		20707				6894	6894		1770
SRR3531721	S. sonnei	MSM clusters UK 2015/16	SRR3531721	175550	4600514	450				2015	M	16 - 60	Low risk history		No travel			Lineage III	1	Clade 4		Wildtype	S	Wildtype	D	Wildtype	S	Wildtype	E				20929	20929		10771		56273				6845	6845
SRR3531866	S. sonnei	MSM clusters UK 2015/16	SRR3531866	194244	4875852	450				2015	M	16 - 60	Low risk history		No travel			Lineage III	1	Clade 4		Wildtype	S	Wildtype	D	Wildtype	S	Wildtype	E				21188	21188	7589	2897	7589	3927			7589	9422	5327		1777
SRR3530393	S. sonnei	MSM clusters UK 2015/16	SRR3530393	155599	4608226	391				2015	M	16 - 60	Low risk history		No travel			Lineage III	1	Clade 4		NA	NA	NA	NA	NA	S	Wildtype	E				19595	19595		10761		3900				10928	5343		2211
SRR4195487	S. sonnei	MSM clusters UK 2015/16	SRR4195487	195775	4761441	461				2015	M	16 - 60	Low risk history		No travel			Lineage III	1	Clade 4		Wildtype	S	Wildtype	D	Wildtype	S	Wildtype	E				23719	23719	7585	944	7585	3895			7585	14440	14440		1895
SRR3530435	S. sonnei	MSM clusters UK 2015/16	SRR3530435	166179	4742160	481				2015	M	16 - 60	Low risk history		No travel			Lineage III	1	Clade 4		Wildtype	S	Wildtype	D	Wildtype	S	Wildtype	E				23603	23603		10742		3902				53297	53297		1907
SRR4195740	S. sonnei	MSM clusters UK 2015/16	SRR4195740	203679	4768332	436				2016	M	16 - 60	Low risk history		No travel			Lineage III	1	Clade 4		Wildtype	S	Wildtype	D	Wildtype	S	Wildtype	E				23527	23527	7580	944	7580	3907			7580	15060	15060		1887
SRR3531087	S. sonnei	MSM clusters UK 2015/16	SRR3531087	185879	4762073	424				2015	M	16 - 60	Low risk history		Unknown history			Lineage III	1	Clade 4		Wildtype	S	Wildtype	D	Wildtype	S	Wildtype	E				20794	20794		10737		3894				5507	10024		10024
SRR3531909	S. sonnei	MSM clusters UK 2015/16	SRR3531909	199832	4783104	428				2015	F	16 - 60	Low risk history		No travel			Lineage III	1	Clade 4		Wildtype	S	Wildtype	D	Wildtype	S	Wildtype	E				19695	19695	10395	10395	10395	3886			10395	16548	16548		6864
SRR3531029	S. sonnei	MSM clusters UK 2015/16	SRR3531029	182072	4780439	433				2015	M	16 - 60	Low risk history		Unknown history			Lineage III	2	Clade 2		Mutant	L	Wildtype	D	Wildtype	S	Wildtype	E				33667	33667								15794	15794		1884
SRR4787278	S. sonnei	MSM clusters UK 2015/16	SRR4787278	178626	4703909	566				2015	M	16 - 60	Low risk history		No travel			Lineage III	2	Clade 2		Mutant	L	Wildtype	D	Wildtype	S	Wildtype	E				33716	33716	8488	8488	8488				8488	16102	16102		1386
SRR3530549	S. sonnei	MSM clusters UK 2015/16	SRR3530549	182824	4771368	429				2015	M	16 - 60	Low risk history		Travel to Europe	Spain		Lineage III	1	Clade 4		Wildtype	S	Wildtype	D	Wildtype	S	Wildtype	E				18982	18982	7582	944	7582	3912			7582	15748	15748		1890
SRR5005299	S. sonnei	MSM clusters UK 2015/16	SRR5005299	182825	4760655	439				2015	M	16 - 60	Low risk history		No travel			Lineage III	1	Clade 4		Wildtype	S	Wildtype	D	Wildtype	S	Wildtype	E				23515	23515		10769		56298				15919	15919		1884
SRR3530638	S. sonnei	MSM clusters UK 2015/16	SRR3530638	154829	4689853	485				2015	M	16 - 60	Low risk history		No travel			Lineage III	2	Clade 2		Mutant	L	Wildtype	D	Wildtype	S	Wildtype	E				33644	33644	8487	8487	8487				8487	10473	6714		2335
SRR5029673	S. sonnei	MSM clusters UK 2015/16	SRR5029673	193413	4672826	480				2015	M	16 - 60	Low risk history		Unknown history			Lineage III	2	Clade 2		Mutant	L	Wildtype	D	Wildtype	S	Wildtype	E				33646	33646	8494	8494	8494				8494	15737	15737		1888
SRR3530640	S. sonnei	MSM clusters UK 2015/16	SRR3530640	159717	4708712	539				2015	M	16 - 60	High risk history	Latin America		Bermuda		Lineage III	2	Clade 2		Mutant	L	Wildtype	D	Wildtype	S	Wildtype	E				33679	33679	8492	8492	8492				8492	19027	19027		1889
SRR5005327	S. sonnei	MSM clusters UK 2015/16	SRR5005327	181102	4562258	382				2015	M	16 - 60	Low risk history		Unknown history			Lineage III	2	Clade 2		Mutant	L	Wildtype	D	Wildtype	S	Wildtype	E				33644	33644	8396	8396	8396				8396	16603	16603		1911
SRR5006072	S. sonnei	MSM clusters UK 2015/16	SRR5006072	182831	4825655	452				2015	M	16 - 60	Low risk history		No travel			Lineage III	1	Clade 4		Wildtype	S	Wildtype	D	Wildtype	S	Wildtype	E				22022	22022		10754		3892				35888	4593		1573
SRR3530807	S. sonnei	MSM clusters UK 2015/16	SRR3530807	183599	4724526	410				2015	M	16 - 60	High risk history	Africa		Africa		Lineage III	2	Clade 2		Mutant	L	Wildtype	D	Wildtype	S	Wildtype	E				33643	33643	8482	8482	8482				8482	38579	8517		8517
SRR3530452	S. sonnei	MSM clusters UK 2015/16	SRR3530452	149257	4586016	416				2015	M	16 - 60	Low risk history		Unknown history			Lineage III	2	Clade 2		Mutant	L	Wildtype	D	Wildtype	S	Wildtype	E				33611	33611
SRR3531685	S. sonnei	MSM clusters UK 2015/16	SRR3531685	178950	4596446	429				2015	M	16 - 60	Low risk history		Unknown history			Lineage III	2	Clade 2		Mutant	L	Wildtype	D	Wildtype	S	Wildtype	E				33644	33644
SRR3531871	S. sonnei	MSM clusters UK 2015/16	SRR3531871	155598	4578511	613				2015	M	16 - 60	Low risk history		Unknown history			Lineage III	2	Clade 2		Mutant	L	Wildtype	D	Wildtype	S	Wildtype	E				31493	31493	8489	8489	8489				8489
SRR3530526	S. sonnei	MSM clusters UK 2015/16	SRR3530526	209721	4234465	3532				2016	M	16 - 60	Low risk history		No travel			Lineage III	2	Clade 2		NA	NA	NA	NA	NA	NA	NA	NA					2836
SRR4181605	S. sonnei	MSM clusters UK 2015/16	SRR4181605	149269	4687397	452				2015	M	16 - 60	Low risk history		Unknown history			Lineage III	1	Clade 4		Wildtype	S	Wildtype	D	Wildtype	S	Wildtype	E				36141	36141		17802		56251
SRR3530542	S. sonnei	MSM clusters UK 2015/16	SRR3530542	204414	4527614	365				2015	M	16 - 60	Low risk history		No travel			Lineage III	7			Mutant	L	Mutant	G	Mutant	I	Wildtype	E					32762	8489	8489	8489				8489
SRR3531879	S. sonnei	MSM clusters UK 2015/16	SRR3531879	203960	4676013	491				2015	M	16 - 60	Low risk history		Travel to Europe	Spain		Lineage III	7			Mutant	L	Mutant	G	Mutant	I	Wildtype	E					32732	8498	8498	8498				8498
SRR3530516	S. sonnei	MSM clusters UK 2015/16	SRR3530516	196416	4620042	366				2015	M	16 - 60	Low risk history		No travel			Lineage III	7			Mutant	L	Mutant	G	Mutant	I	Wildtype	E					32739	8490	8490	8490				8490
SRR3531250	S. sonnei	MSM clusters UK 2015/16	SRR3531250	200622	4628620	368				2015	M	16 - 60	Low risk history		No travel			Lineage III	7			Mutant	L	Mutant	G	Mutant	I	Wildtype	E					32739	8510	8510	8510				8510
SRR4787904	S. sonnei	MSM clusters UK 2015/16	SRR4787904	203959	4657358	547				2015	M	16 - 60	Low risk history		No travel			Lineage III	7			Mutant	L	Mutant	G	Mutant	I	Wildtype	E					32791	8489	8489	8489				8489
SRR3531237	S. sonnei	MSM clusters UK 2015/16	SRR3531237	203384	4771611	426				2016	M	16 - 60	Low risk history		No travel			Lineage III	7			Mutant	L	Mutant	G	Mutant	I	Wildtype	E					32739	8494	8494	8494				8494
SRR4184776	S. sonnei	MSM clusters UK 2015/16	SRR4184776	185938	10907531	788				2015	M	16 - 60	Low risk history		Unknown history			Lineage III	1	Clade 4		ND	ND	ND	ND	ND	ND	ND	ND	ND	ND	ND	ND	ND	ND	ND	ND	ND	ND	ND	ND	ND	ND	ND	ND	ND	ND	ND	ND
SRR4786326	S. sonnei	MSM clusters UK 2015/16	SRR4786326	192859	4659665	484				2015	M	16 - 60	Low risk history		No travel			Lineage III	3	Clade 4		Wildtype	S	Wildtype	D	Wildtype	S	Wildtype	E				7217	7217	8389	8389	8389				8389	7458	16102	16102	4213		16102	16102
SRR3530773	S. sonnei	MSM clusters UK 2015/16	SRR3530773	195832	4680840	438				2015	M	16 - 60	Low risk history		No travel			Lineage III	3	Clade 4		Wildtype	S	Wildtype	D	Wildtype	S	Wildtype	E				7253	7253	8400	8400	8400				8400	12009	11286	11286	4597		11286	11286
SRR3531887	S. sonnei	MSM clusters UK 2015/16	SRR3531887	203669	4528251	403				2016	M	16 - 60	Low risk history		No travel			Lineage III	3	Clade 4		Wildtype	S	Wildtype	D	NA	NA	NA	NA				7231	7231								14957	11283	11283	4607		11283	11283
SRR3531782	S. sonnei	MSM clusters UK 2015/16	SRR3531782	187590	4531906	432				2015	M	16 - 60	Low risk history		No travel			Lineage III	3	Clade 4		Wildtype	S	Wildtype	D	Wildtype	S	Wildtype	E				7254	7254	8400	8400	8400				8400	14939	16139	16139	4299		16139	16139
SRR3530795	S. sonnei	MSM clusters UK 2015/16	SRR3530795	191942	4528660	373				2015	M	16 - 60	Low risk history		No travel			Lineage III	3	Clade 4		Wildtype	S	Wildtype	D	Wildtype	S	Wildtype	E				7246	7246								48802	11278	11278	4606		11278	11278
SRR3531022	S. sonnei	MSM clusters UK 2015/16	SRR3531022	183660	4682818	398				2015	M	16 - 60	Low risk history		No travel			Lineage III	3	Clade 4		Wildtype	S	Wildtype	D	Wildtype	S	Wildtype	E				7204	7204	8460	8460	8460				8460	7752	11283	11283	4610		11283	11283
SRR3531231	S. sonnei	MSM clusters UK 2015/16	SRR3531231	164679	4683902	509				2015	M	16 - 60	Low risk history		No travel			Lineage III	3	Clade 4		Wildtype	S	Wildtype	D	Wildtype	S	Wildtype	E				7253	7253	8478	8478	8478				8478	8128	11283	11283	9144		11283	11283
SRR3531253	S. sonnei	MSM clusters UK 2015/16	SRR3531253	184494	4630042	500				2015	M	16 - 60	Low risk history		No travel			Lineage III	3	Clade 4		NA	NA	NA	NA	NA	NA	NA	NA				34745	34745	8467	8467	8467				8467	7219	11981	11981	4358		11981	11981
SRR4787219	S. sonnei	MSM clusters UK 2015/16	SRR4787219	182834	4531820	373				2015	M	16 - 60	Low risk history		No travel			Lineage III	3	Clade 4		Wildtype	S	Wildtype	D	Wildtype	S	Wildtype	E				7214	7214								14960	11275	11275	4603		11275	11275
SRR3531903	S. sonnei	MSM clusters UK 2015/16	SRR3531903	197091	4694271	413				2016	M	16 - 60	Low risk history		No travel			Lineage III	3	Clade 4		Wildtype	S	Wildtype	D	Wildtype	S	Wildtype	E				7242	7242	8485	8485	8485					9509	11287	11287	4615		11287	11287
SRR3531252	S. sonnei	MSM clusters UK 2015/16	SRR3531252	149192	4644648	469				2015	M	16 - 60	Low risk history		Unknown history			Lineage III	1	Clade 4		Wildtype	S	Wildtype	D	Wildtype	S	Wildtype	E				22022	22022		10735		5125				16036
18787_7#29	S. sonnei	UK representative subsample	ERR1364265	SONNEI_123	4707523	386				2012	M	16 - 60	Low risk history		No travel			Lineage III		Clade 1	Yes	Mutant	L	Mutant	G	Mutant	I	Wildtype	E													17503	17503		17503
18787_7#23	S. sonnei	UK representative subsample	ERR1364259	SONNEI_117	4696658	385				2012	M	16 - 60	Low risk history		No travel			Lineage III		Clade 1	Yes	Mutant	L	Mutant	G	Mutant	I	Wildtype	E						8514	8514	8514				8514	72098	9508		72098
18787_6#51	S. sonnei	UK representative subsample	ERR1364193	SONNEI_051	4619726	360	54614_H01	8	4848550	2009	M	16 - 60	Low risk history		Unknown history			Lineage III		Clade 4		Wildtype	S	Wildtype	D	Wildtype	S	Wildtype	E				7298	7298	8515	8515	8515				8515	80164	80164	80164	80164		80164	80164
18787_7#91	S. sonnei	UK representative subsample	ERR1364327	SONNEI_185	4820226	422	54614_C02	17	4833145	2014	M	16 - 60	Low risk history		Unknown history			Lineage III		Clade 2		Mutant	L	Wildtype	D	Wildtype	S	Wildtype	E				33794	33794	8514	8514	8514				8514	75032	75032		75032
18787_7#93	S. sonnei	UK representative subsample	ERR1364329	SONNEI_187	4670196	381				2014	M	16 - 60	Low risk history		No travel			Lineage III		Clade 2		Mutant	L	Wildtype	D	Wildtype	S	Wildtype	E				33764	33764	8518	8518	8518				8518	74473	74473		74473
18787_6#4	S. sonnei	UK representative subsample	ERR1364146	SONNEI_004	4596776	375				2008	M	16 - 60	Low risk history		Unknown history			Lineage III				Wildtype	S	Wildtype	D	Wildtype	S	Wildtype	E				5784	5784	8519	8519	8519				8519
18787_7#73	S. sonnei	UK representative subsample	ERR1364309	SONNEI_167	4714159	421				2014	M	16 - 60	Low risk history		Unknown history			Lineage III		Clade 2		Mutant	L	Wildtype	D	Wildtype	S	Wildtype	E				33738	33738	8517	8517	8517				8517
18787_6#72	S. sonnei	UK representative subsample	ERR1364214	SONNEI_072	4623127	424				2010	M	16 - 60	Low risk history		Unknown history			Lineage III		Clade 3		Wildtype	S	Wildtype	D	Wildtype	S	Wildtype	E				33773	33773	8504	8504	8504				8504								1426
18787_7#5	S. sonnei	UK representative subsample	ERR1364241	SONNEI_099	4488186	363				2011	M	16 - 60	Low risk history		Unknown history			Lineage III		Clade 4		Wildtype	S	Wildtype	D	Wildtype	S	Wildtype	E				7309	7309	8507	8507	8507				8507
18787_7#14	S. sonnei	UK representative subsample	ERR1364250	SONNEI_108	4544539	359				2011	M	16 - 60	Low risk history		Unknown history			Lineage III		Clade 4		Wildtype	S	Wildtype	D	Wildtype	S	Wildtype	E				33917	33917	8516	8516	8516				8516
18787_6#30	S. sonnei	UK representative subsample	ERR1364172	SONNEI_030	4575737	433				2009	M	16 - 60	Low risk history		Unknown history			Lineage III				Wildtype	S	Wildtype	D	Wildtype	S	Wildtype	E				33782	33782	8503	8503	8503				8503
18787_7#43	S. sonnei	UK representative subsample	ERR1364279	SONNEI_137	4577048	370				2012	F	16 - 60	Low risk history		No travel			Lineage III				Wildtype	S	Wildtype	D	Wildtype	S	Wildtype	E				5786	5786	8505	8505	8505
18787_6#76	S. sonnei	UK representative subsample	ERR1364218	SONNEI_076	4536620	385				2010	M	16 - 60	High risk history	Unknown		Unknown Destination		Lineage III		Clade 1	Yes	Mutant	L	Mutant	G	Mutant	I	Wildtype	E						8517	8517	8517				8517
18787_6#86	S. sonnei	UK representative subsample	ERR1364228	SONNEI_086	4543286	380				2010	M	16 - 60	High risk history	Unknown		Unknown Destination		Lineage III		Clade 1	Yes	Mutant	L	Mutant	G	Mutant	I	Wildtype	E						8518	8518	8518				8518
18787_6#91	S. sonnei	UK representative subsample	ERR1364233	SONNEI_091	4747830	399				2011	M	16 - 60	Low risk history		No travel			Lineage III		Clade 1	Yes	Mutant	L	Mutant	G	Mutant	I	Wildtype	E						8518		8518				8518
18787_7#47	S. sonnei	UK representative subsample	ERR1364283	SONNEI_141	4551574	373				2013	M	16 - 60	Low risk history		Unknown history			Lineage III		Clade 2		Mutant	L	Wildtype	D	Wildtype	S	Wildtype	E				33764	33764	8506	8506	8506				8506
18787_7#54	S. sonnei	UK representative subsample	ERR1364290	SONNEI_148	4710127	414				2013	M	16 - 60	Low risk history		No travel			Lineage III		Clade 2		Mutant	L	Wildtype	D	Wildtype	S	Wildtype	E				33818	33818	8512	8512	8512				8512
18787_6#59	S. sonnei	UK representative subsample	ERR1364201	SONNEI_059	4611109	357				2010	M	16 - 60	Low risk history		Unknown history			Lineage III		Clade 3		Wildtype	S	Wildtype	D	Wildtype	S	Wildtype	E				33782	33782	8504	8504	8504				8504
18787_6#78	S. sonnei	UK representative subsample	ERR1364220	SONNEI_078	4668920	377				2010	M	16 - 60	Low risk history		Unknown history			Lineage III		Clade 4		Wildtype	S	Wildtype	D	Wildtype	S	Wildtype	E				7342	7342	8551	8551	8551				8551
18787_6#10	S. sonnei	UK representative subsample	ERR1364152	SONNEI_010	4714121	395				2008	M	16 - 60	Low risk history		Unknown history			Lineage III				Wildtype	S	Wildtype	D	Wildtype	S	Wildtype	E				33782	33782	8516	8516	8516				8516
18787_6#87	S. sonnei	UK representative subsample	ERR1364229	SONNEI_087	4759326	392				2010	F	16 - 60	High risk history	Africa		Egypt		Lineage III				Wildtype	S	Wildtype	D	Wildtype	S	Wildtype	E				33782	33782	8518	8518	8518				8518
18787_6#89	S. sonnei	UK representative subsample	ERR1364231	SONNEI_089	4555269	375				2011	M	16 - 60	Low risk history		Unknown history			Lineage III				Wildtype	S	Wildtype	D	Wildtype	S	Wildtype	E				33782	33782		8492	8492				8492
18787_7#28	S. sonnei	UK representative subsample	ERR1364264	SONNEI_122	4505579	371				2012	F	16 - 60	Low risk history		Unknown history			Lineage III				Wildtype	S	Mutant	Y	Wildtype	S	Wildtype	E					7561	8505	8505	8505				8505
18787_7#48	S. sonnei	UK representative subsample	ERR1364284	SONNEI_142	4707881	407				2013	F	16 - 60	High risk history	Africa		Eritrea		Lineage III				Wildtype	S	Wildtype	D	Wildtype	S	Wildtype	E				33782	33782		8519	8519				8519
18787_7#55	S. sonnei	UK representative subsample	ERR1364291	SONNEI_149	4614903	378				2013	F	16 - 60	Low risk history		Unknown history			Lineage III			Yes	Mutant	L	Mutant	G	Mutant	I	Wildtype	E						96206	96206	96206				96206
18787_7#66	S. sonnei	UK representative subsample	ERR1364302	SONNEI_160	4647235	373				2014	M	16 - 60	Low risk history		No travel			Lineage III				Wildtype	S	Wildtype	D	Wildtype	S	Wildtype	E				33740	33740	8495	8495	8495
18787_7#22	S. sonnei	UK representative subsample	ERR1364258	SONNEI_116	4549828	373				2012	M	16 - 60	Low risk history		No travel			Lineage III		Clade 1	Yes	Mutant	L	Mutant	G	Mutant	I	Wildtype	E						8516	8516	8516				8516
18787_7#39	S. sonnei	UK representative subsample	ERR1364275	SONNEI_133	4545140	377				2012	M	16 - 60	Low risk history		No travel			Lineage III		Clade 1	Yes	Mutant	L	Mutant	G	Mutant	I	Wildtype	E						8518	8518	8518				8518
18787_7#46	S. sonnei	UK representative subsample	ERR1364282	SONNEI_140	4490903	374				2013	F	16 - 60	Low risk history		Unknown history			Lineage III		Clade 1	Yes	Mutant	L	Mutant	G	Mutant	I	Wildtype	E					32941
18787_7#56	S. sonnei	UK representative subsample	ERR1364292	SONNEI_150	4484745	366				2013	M	16 - 60	Low risk history		No travel			Lineage III		Clade 1	Yes	Mutant	L	Mutant	G	Mutant	I	Wildtype	E					32965
18787_7#74	S. sonnei	UK representative subsample	ERR1364310	SONNEI_168	4710375	409				2014	F	16 - 60	Low risk history		Unknown history			Lineage III		Clade 2		Mutant	L	Wildtype	D	Wildtype	S	Wildtype	E				33794	33794	8507	8507	8507				8507
18787_7#77	S. sonnei	UK representative subsample	ERR1364313	SONNEI_171	4537016	377				2014	M	16 - 60	Low risk history		No travel			Lineage III		Clade 2		Mutant	L	Wildtype	D	Wildtype	S	Wildtype	E				33764	33764
18787_7#79	S. sonnei	UK representative subsample	ERR1364315	SONNEI_173	4555724	376				2014	M	16 - 60	Low risk history		Unknown history			Lineage III		Clade 2		Mutant	L	Wildtype	D	Wildtype	S	Wildtype	E				33738	33738	8511	8511	8511				8511
18787_6#54	S. sonnei	UK representative subsample	ERR1364196	SONNEI_054	4601866	366				2010	M	16 - 60	Low risk history		Unknown history			Lineage III		Clade 3		Wildtype	S	Wildtype	D	Wildtype	S	Wildtype	E				33782	33782
18787_7#4	S. sonnei	UK representative subsample	ERR1364240	SONNEI_098	4488429	369				2011	M	16 - 60	Low risk history		Unknown history			Lineage III		Clade 4		Wildtype	S	Wildtype	D	Wildtype	S	Wildtype	E				8347	8347	8507	8507	8507				8507
18787_7#18	S. sonnei	UK representative subsample	ERR1364254	SONNEI_112	4622683	372				2011	M	16 - 60	Low risk history		Unknown history			Lineage III		Clade 4		Wildtype	S	Wildtype	D	Wildtype	S	Wildtype	E				7392	7392	8516	8516	8516				8516
18787_7#44	S. sonnei	UK representative subsample	ERR1364280	SONNEI_138	4710811	402				2012	M	16 - 60	Low risk history		No travel			Lineage III		Clade 4		Wildtype	S	Wildtype	D	Wildtype	S	Wildtype	E				7348	7348	8519	8519	8519				8519
18787_7#53	S. sonnei	UK representative subsample	ERR1364289	SONNEI_147	4525840	367				2013	M	16 - 60	Low risk history		Unknown history			Lineage III		Clade 4		Wildtype	S	Wildtype	D	Wildtype	S	Wildtype	E				7344	7344	8529	8529	8529				8529
18787_7#63	S. sonnei	UK representative subsample	ERR1364299	SONNEI_157	4641906	374				2014	M	16 - 60	Low risk history		Unknown history			Lineage III		Clade 4		Wildtype	S	Wildtype	D	Wildtype	S	Wildtype	E				7354	7354	8497	8497	8497				8497
18787_7#65	S. sonnei	UK representative subsample	ERR1364301	SONNEI_159	4639244	371				2014	M	16 - 60	Low risk history		Unknown history			Lineage III		Clade 4		Wildtype	S	Wildtype	D	Wildtype	S	Wildtype	E				7326	7326	8492	8492	8492				8492
18787_7#75	S. sonnei	UK representative subsample	ERR1364311	SONNEI_169	4647025	371				2014	M	16 - 60	Low risk history		Unknown history			Lineage III		Clade 4		Wildtype	S	Wildtype	D	Wildtype	S	Wildtype	E				7325	7325	8496	8496	8496				8496
18787_7#80	S. sonnei	UK representative subsample	ERR1364316	SONNEI_174	4616541	366				2014	M	16 - 60	Low risk history		Unknown history			Lineage III		Clade 4		Wildtype	S	Wildtype	D	Wildtype	S	Wildtype	E				7407	7407	8487	8487	8487				8487
18787_7#83	S. sonnei	UK representative subsample	ERR1364319	SONNEI_177	4755092	373				2014	M	16 - 60	Low risk history		No travel			Lineage III		Clade 4		Wildtype	S	Wildtype	D	Wildtype	S	Wildtype	E				7326	7326	8492	8492	8492				8492
18787_7#86	S. sonnei	UK representative subsample	ERR1364322	SONNEI_180	4705109	373				2014	M	16 - 60	Low risk history		No travel			Lineage III		Clade 4		Wildtype	S	Wildtype	D	Wildtype	S	Wildtype	E				7349	7349	8513	8513	8513				8513
18787_7#90	S. sonnei	UK representative subsample	ERR1364326	SONNEI_184	4696417	362				2014	M	16 - 60	Low risk history		Unknown history			Lineage III		Clade 4		Wildtype	S	Wildtype	D	Wildtype	S	Wildtype	E				7392	7392	8507	8507	8507				8507
18787_6#1	S. sonnei	UK representative subsample	ERR1364143	SONNEI_001	4548742	363				2008	F	16 - 60	Low risk history		Unknown history			Lineage III				Wildtype	S	Wildtype	D	Wildtype	S	Wildtype	E				33782	33782	8507	8507	8507				8507
18787_6#2	S. sonnei	UK representative subsample	ERR1364144	SONNEI_002	4520450	377				2008	M	16 - 60	Low risk history		Unknown history			Lineage III				Mutant	L	Wildtype	D	Wildtype	S	Wildtype	E					32885		8507	8507				8507
18787_6#5	S. sonnei	UK representative subsample	ERR1364147	SONNEI_005	4508971	394				2008	F	16 - 60	Low risk history		Unknown history			Lineage III				Wildtype	S	Wildtype	D	Wildtype	S	Wildtype	E				33770	33770	8509	8509	8509				8509
18787_6#6	S. sonnei	UK representative subsample	ERR1364148	SONNEI_006	4638646	370				2008	F	16 - 60	High risk history	Africa		Egypt		Lineage III				Wildtype	S	Wildtype	D	Wildtype	S	Wildtype	E				33782	33782	8511	8511	8511				8511
18787_6#7	S. sonnei	UK representative subsample	ERR1364149	SONNEI_007	4512401	382				2008	F	16 - 60	Low risk history		Unknown history			Lineage III				Wildtype	S	Mutant	Y	Wildtype	S	Wildtype	E					7593	8512	8512	8512				8512
18787_6#8	S. sonnei	UK representative subsample	ERR1364150	SONNEI_008	4602353	368				2008	F	16 - 60	High risk history	Africa		Nigeria		Lineage III				Wildtype	S	Wildtype	D	Wildtype	S	Wildtype	E				33782	33782	8507	8507	8507
18787_6#9	S. sonnei	UK representative subsample	ERR1364151	SONNEI_009	4546035	372				2008	F	16 - 60	Low risk history		Unknown history			Lineage III				Wildtype	S	Wildtype	D	Wildtype	S	Wildtype	E				33782	33782	8520	8520	8520				8520
18787_6#11	S. sonnei	UK representative subsample	ERR1364153	SONNEI_011	4542682	361				2008	F	16 - 60	Low risk history		Unknown history			Lineage III				Wildtype	S	Wildtype	D	Wildtype	S	Wildtype	E				33782	33782	8538	8538	8538				8538
18787_6#12	S. sonnei	UK representative subsample	ERR1364154	SONNEI_012	4500316	365				2008	M	16 - 60	High risk history	Africa		Egypt		Lineage III				Wildtype	S	Wildtype	D	Wildtype	S	Wildtype	E				33738	33738	8499	8499	8499
18787_6#13	S. sonnei	UK representative subsample	ERR1364155	SONNEI_013	4510660	359				2008	F	16 - 60	Low risk history		Unknown history			Lineage III				Wildtype	S	Wildtype	D	Wildtype	S	Wildtype	E				33525	33525	8494		8494				8494
18787_6#18	S. sonnei	UK representative subsample	ERR1364160	SONNEI_018	4446023	354				2008	M	16 - 60	Low risk history		Unknown history			Lineage III				Wildtype	S	Wildtype	D	Wildtype	S	Wildtype	E				33782	33782
18787_6#19	S. sonnei	UK representative subsample	ERR1364161	SONNEI_019	4488586	365				2008	F	16 - 60	High risk history	Asia		Turkey		Lineage III				Wildtype	S	Wildtype	D	Wildtype	S	Wildtype	E				33738	33738
18787_6#21	S. sonnei	UK representative subsample	ERR1364163	SONNEI_021	4549623	376				2008	M	16 - 60	High risk history	Asia		Iraq		Lineage III				Wildtype	S	Wildtype	D	Wildtype	S	Wildtype	E				33738	33738	8508	8508	8508				8508
18787_6#22	S. sonnei	UK representative subsample	ERR1364164	SONNEI_022	4526447	363				2008	F	16 - 60	Low risk history		No travel			Lineage III				Wildtype	S	Wildtype	D	Wildtype	S	Wildtype	E				33599	33599	8493		8493				8493
18787_6#24	S. sonnei	UK representative subsample	ERR1364166	SONNEI_024	4446305	398				2008	F	16 - 60	Low risk history		Unknown history			Lineage III			Yes	Mutant	L	Mutant	G	Mutant	I	Wildtype	E						8512	8512	8512				8512
18787_6#25	S. sonnei	UK representative subsample	ERR1364167	SONNEI_025	4503879	371				2009	F	16 - 60	Low risk history		Unknown history			Lineage III				Mutant	L	Wildtype	D	Wildtype	S	Wildtype	E					32941	8456	8456	8456
18787_6#26	S. sonnei	UK representative subsample	ERR1364168	SONNEI_026	4482564	372				2009	M	16 - 60	Low risk history		Unknown history			Lineage III				Mutant	L	Wildtype	D	Wildtype	S	Wildtype	E					37090
18787_6#27	S. sonnei	UK representative subsample	ERR1364169	SONNEI_027	4534669	386				2009	M	16 - 60	High risk history	Africa		Egypt		Lineage III				Wildtype	S	Wildtype	D	Wildtype	S	Wildtype	E				33782	33782	8507	8507	8507
18787_6#29	S. sonnei	UK representative subsample	ERR1364171	SONNEI_029	4499564	384				2009	F	16 - 60	Low risk history		Unknown history			Lineage III				Wildtype	S	Mutant	Y	Wildtype	S	Wildtype	E					7545	8519	8519	8519				8519
18787_6#31	S. sonnei	UK representative subsample	ERR1364173	SONNEI_031	4502229	381				2009	F	16 - 60	High risk history	Asia		India		Lineage III			Yes	Mutant	L	Mutant	G	Mutant	I	Wildtype	E						8520	8520	8520				8520
18787_6#77	S. sonnei	UK representative subsample	ERR1364176	SONNEI_034	4797894	403				2009	F	16 - 60	High risk history	Latin America		Cuba		Lineage III				Mutant	L	Wildtype	D	Wildtype	S	Wildtype	E				33463	33463
18787_6#37	S. sonnei	UK representative subsample	ERR1364179	SONNEI_037	4513439	371				2009	F	16 - 60	Low risk history		Unknown history			Lineage III				Mutant	L	Wildtype	D	Wildtype	S	Wildtype	E						8514	8514	8514				8514
18787_6#38	S. sonnei	UK representative subsample	ERR1364180	SONNEI_038	4526076	357				2009	F	16 - 60	Low risk history		Unknown history			Lineage III				Wildtype	S	Wildtype	D	Wildtype	S	Wildtype	E				33782	33782	8490		8490				8490
18787_6#39	S. sonnei	UK representative subsample	ERR1364181	SONNEI_039	4542920	353				2009	F	16 - 60	Low risk history		Unknown history			Lineage III				Wildtype	S	Wildtype	D	Wildtype	S	Wildtype	E				33748	33748	8513	8513	8513				8513
18787_6#41	S. sonnei	UK representative subsample	ERR1364183	SONNEI_041	4534206	374				2009	F	16 - 60	Low risk history		Unknown history			Lineage III				Wildtype	S	Wildtype	D	Wildtype	S	Wildtype	E				33782	33782		8518	8518				8518
18787_6#42	S. sonnei	UK representative subsample	ERR1364184	SONNEI_042	4537604	360				2009	F	16 - 60	Low risk history		Unknown history			Lineage III				Wildtype	S	Wildtype	D	Wildtype	S	Wildtype	E				33782	33782
18787_6#43	S. sonnei	UK representative subsample	ERR1364185	SONNEI_043	4593045	416				2009	F	16 - 60	Low risk history		Unknown history			Lineage III				Wildtype	S	Wildtype	D	Wildtype	S	Wildtype	E					32929	8496	8496	8496				8496
18787_6#44	S. sonnei	UK representative subsample	ERR1364186	SONNEI_044	4530420	368				2009	F	16 - 60	Low risk history		Unknown history			Lineage III				Wildtype	S	Wildtype	D	Wildtype	S	Wildtype	E					32929	8518	8518	8518				8518
18787_6#45	S. sonnei	UK representative subsample	ERR1364187	SONNEI_045	4818374	398				2009	M	16 - 60	Low risk history		Unknown history			Lineage III				Wildtype	S	Wildtype	D	Wildtype	S	Wildtype	E				33782	33782	8499	8499	8499				8499
18787_6#46	S. sonnei	UK representative subsample	ERR1364188	SONNEI_046	4527142	391				2009	M	16 - 60	High risk history	Asia		India		Lineage III			Yes	Mutant	L	Mutant	G	Mutant	I	Wildtype	E						8519	8519	8519				8519
18787_6#48	S. sonnei	UK representative subsample	ERR1364190	SONNEI_048	4540660	365				2009	F	16 - 60	Low risk history		No travel			Lineage III				Wildtype	S	Wildtype	D	Wildtype	S	Wildtype	E				5835	5835	8499	8499	8499				8499
18787_6#56	S. sonnei	UK representative subsample	ERR1364198	SONNEI_056	4505081	373				2010	M	16 - 60	Low risk history		No travel			Lineage III				Mutant	L	Wildtype	D	Wildtype	S	Wildtype	E					31684
18787_6#57	S. sonnei	UK representative subsample	ERR1364199	SONNEI_057	4506316	363				2010	F	16 - 60	Low risk history		No travel			Lineage III				Wildtype	S	Wildtype	D	Wildtype	S	Wildtype	E					32887
18787_6#58	S. sonnei	UK representative subsample	ERR1364200	SONNEI_058	4571075	373				2010	F	16 - 60	Low risk history		No travel			Lineage III			Yes	Mutant	L	Mutant	G	Mutant	I	Wildtype	E					32911
18787_6#60	S. sonnei	UK representative subsample	ERR1364202	SONNEI_060	4520006	380				2010	F	16 - 60	High risk history	Asia		India		Lineage III			Yes	Mutant	L	Mutant	G	Mutant	I	Wildtype	E						8513	8513	8513				8513
18787_6#61	S. sonnei	UK representative subsample	ERR1364203	SONNEI_061	4512773	365				2010	F	16 - 60	Low risk history		Unknown history			Lineage III				Wildtype	S	Wildtype	D	Wildtype	S	Wildtype	E					32887
18787_6#63	S. sonnei	UK representative subsample	ERR1364205	SONNEI_063	4561890	377				2010	F	16 - 60	High risk history	Unknown		Unknown Destination		Lineage III				Wildtype	S	Mutant	Y	Wildtype	S	Wildtype	E					7536	8392	8392	8392				8392
18787_6#62	S. sonnei	UK representative subsample	ERR1364204	SONNEI_062	4515033	361				2010	M	16 - 60	Low risk history		Unknown history			Lineage III				Wildtype	S	Wildtype	D	Wildtype	S	Wildtype	E					32887
18787_6#66	S. sonnei	UK representative subsample	ERR1364208	SONNEI_066	4527054	378				2010	F	16 - 60	Low risk history		Unknown history			Lineage III			Yes	NA	NA	NA	NA	NA	NA	NA	ND						8511	8511	8511
18787_6#67	S. sonnei	UK representative subsample	ERR1364209	SONNEI_067	4517441	358				2010	M	16 - 60	Low risk history		Unknown history			Lineage III				Wildtype	S	Wildtype	D	Wildtype	S	Wildtype	E				33738	33738	8499		8499				8499
18787_6#68	S. sonnei	UK representative subsample	ERR1364210	SONNEI_068	4638405	370				2010	F	16 - 60	High risk history	Latin America		Peru		Lineage III				Wildtype	S	Wildtype	D	Wildtype	S	Wildtype	E				9431		6889	6889		6128	9431	9431						6889
18787_6#70	S. sonnei	UK representative subsample	ERR1364212	SONNEI_070	4620721	420				2010	F	16 - 60	Low risk history		No travel			Lineage III				Mutant	L	Wildtype	D	Wildtype	S	Wildtype	E				33782	33782	8510	8510	8510				8510
18787_6#71	S. sonnei	UK representative subsample	ERR1364213	SONNEI_071	4506244	366				2010	F	16 - 60	High risk history	Unknown		Unknown Destination		Lineage III				Mutant	L	Wildtype	D	Wildtype	S	Wildtype	E					32941	8507	8507	8507				8507
18787_6#73	S. sonnei	UK representative subsample	ERR1364215	SONNEI_073	4518209	376				2010	M	16 - 60	Low risk history		Unknown history			Lineage III				Wildtype	S	Wildtype	D	Wildtype	S	Wildtype	E					32887
18787_6#77	S. sonnei	UK representative subsample	ERR1364219	SONNEI_077	4660290	364				2010	M	16 - 60	Low risk history		Unknown history			Lineage III				Mutant	L	Wildtype	D	Wildtype	S	Wildtype	E				33782	33782		8493	8493				8493
18787_6#79	S. sonnei	UK representative subsample	ERR1364221	SONNEI_079	4544151	372				2010	F	16 - 60	High risk history	Africa		Egypt		Lineage III				Wildtype	S	Wildtype	D	Wildtype	S	Wildtype	E				34362	34362	8514	8514	8514				8514
18787_6#81	S. sonnei	UK representative subsample	ERR1364223	SONNEI_081	4555447	370				2010	F	16 - 60	High risk history	Africa		Egypt		Lineage III				Wildtype	S	Wildtype	D	Wildtype	S	Wildtype	E				33782	33782	8511	8511	8511				8511
18787_6#82	S. sonnei	UK representative subsample	ERR1364224	SONNEI_082	4543704	389				2010	F	16 - 60	High risk history	Africa		Egypt		Lineage III				Wildtype	S	Wildtype	D	Wildtype	S	Wildtype	E				33730	33730	8495	8495	8495				8495
18787_6#83	S. sonnei	UK representative subsample	ERR1364225	SONNEI_083	4492068	373				2010	M	16 - 60	Low risk history		No travel			Lineage III				Wildtype	S	Mutant	Y	Wildtype	S	Wildtype	E					10044	8561	8561	8561				8561
18787_6#84	S. sonnei	UK representative subsample	ERR1364226	SONNEI_084	4550274	367				2010	F	16 - 60	High risk history	Africa		Egypt		Lineage III				Wildtype	S	Wildtype	D	Wildtype	S	Wildtype	E				33782	33782	8509	8509	8509				8509
18787_6#88	S. sonnei	UK representative subsample	ERR1364230	SONNEI_088	4543579	363				2011	F	16 - 60	Low risk history		Unknown history			Lineage III				Wildtype	S	Wildtype	D	Wildtype	S	Wildtype	E				33763	33763	8512	8512	8512				8512
18787_6#90	S. sonnei	UK representative subsample	ERR1364232	SONNEI_090	4539389	367				2011	M	16 - 60	Low risk history		Unknown history			Lineage III				Wildtype	S	Wildtype	D	Wildtype	S	Wildtype	E				34360	34360
18787_6#93	S. sonnei	UK representative subsample	ERR1364235	SONNEI_093	4527453	365				2011	M	16 - 60	High risk history	Africa		Ghana		Lineage III				Wildtype	S	Wildtype	D	Wildtype	S	Wildtype	E				33743	33743	8487		8487
18787_6#94	S. sonnei	UK representative subsample	ERR1364236	SONNEI_094	4705924	382				2011	M	16 - 60	Low risk history		No travel			Lineage III				Wildtype	S	Wildtype	D	Wildtype	S	Wildtype	E				33782	33782
18787_7#7	S. sonnei	UK representative subsample	ERR1364243	SONNEI_101	4516126	378				2011	F	16 - 60	High risk history	Asia		India		Lineage III			Yes	Mutant	L	Mutant	G	Mutant	I	Wildtype	E					32943
18787_7#8	S. sonnei	UK representative subsample	ERR1364244	SONNEI_102	4509630	377				2011	M	16 - 60	Low risk history		Unknown history			Lineage III				Mutant	L	Wildtype	D	Wildtype	S	Wildtype	E					32063	8522	8522	8522
18787_7#9	S. sonnei	UK representative subsample	ERR1364245	SONNEI_103	4516459	377				2011	M	16 - 60	Low risk history		Unknown history			Lineage III				Mutant	L	Wildtype	D	Wildtype	S	Wildtype	E					31709
18787_7#12	S. sonnei	UK representative subsample	ERR1364248	SONNEI_106	4635528	367				2011	F	16 - 60	High risk history	Latin America		Mexico		Lineage III				Wildtype	S	Wildtype	D	Wildtype	S	Wildtype	E				7577	7577	8491	8491					8491
18787_7#19	S. sonnei	UK representative subsample	ERR1364255	SONNEI_113	4495275	361				2011	M	16 - 60	Low risk history		Unknown history			Lineage III				Wildtype	S	Wildtype	D	Wildtype	S	Wildtype	E				33698	33698	8512	8512	8512				8512
18787_7#20	S. sonnei	UK representative subsample	ERR1364256	SONNEI_114	4519826	385				2011	M	16 - 60	High risk history	Asia		India		Lineage III			Yes	Mutant	L	Mutant	G	Mutant	I	Wildtype	E						8505	8505	8505				8505
18787_7#24	S. sonnei	UK representative subsample	ERR1364260	SONNEI_118	4558442	364				2012	M	16 - 60	Low risk history		Unknown history			Lineage III				Wildtype	S	Wildtype	D	Wildtype	S	Wildtype	E				33722	33722	8517	8517	8517				8517
18787_7#26	S. sonnei	UK representative subsample	ERR1364262	SONNEI_120	4583508	371				2012	M	16 - 60	Low risk history		Unknown history			Lineage III				Wildtype	S	Mutant	Y	Wildtype	S	Wildtype	E					7525	8517	8517	8517				8517
18787_7#30	S. sonnei	UK representative subsample	ERR1364266	SONNEI_124	4528438	379				2012	M	16 - 60	Low risk history		Unknown history			Lineage III			Yes	Mutant	L	Mutant	G	Mutant	I	Wildtype	E						8519	8519	8519				8519
18787_7#31	S. sonnei	UK representative subsample	ERR1364267	SONNEI_125	4640527	375				2012	F	16 - 60	High risk history	Africa		Egypt		Lineage III				Wildtype	S	Wildtype	D	Wildtype	S	Wildtype	E				33782	33782
18787_7#32	S. sonnei	UK representative subsample	ERR1364268	SONNEI_126	4631099	368				2012	F	16 - 60	High risk history	Africa		Morocco		Lineage III				Wildtype	S	Wildtype	D	Wildtype	S	Wildtype	E				7321	7321	8517	8517	8517				8517
18787_7#34	S. sonnei	UK representative subsample	ERR1364270	SONNEI_128	4552680	367				2012	M	16 - 60	Low risk history		Unknown history			Lineage III				Wildtype	S	Wildtype	D	Wildtype	S	Wildtype	E				33782	33782	8513	8513	8513				8513
18787_7#36	S. sonnei	UK representative subsample	ERR1364272	SONNEI_130	4540411	365				2012	F	16 - 60	High risk history	Africa		Morocco		Lineage III				Wildtype	S	Wildtype	D	Wildtype	S	Wildtype	E				33782	33782	8520	8520	8520				8520
18787_7#37	S. sonnei	UK representative subsample	ERR1364273	SONNEI_131	4483547	372				2012	M	16 - 60	High risk history	Asia		China		Lineage III			Yes	Mutant	L	Mutant	G	Mutant	I	Wildtype	E						8513	8513	8513				8513
18787_7#38	S. sonnei	UK representative subsample	ERR1364274	SONNEI_132	4526094	366				2012	F	16 - 60	Low risk history		No travel			Lineage III				Wildtype	S	Wildtype	D	Wildtype	S	Wildtype	E				33782	33782	8512	8512	8512				8512
18787_7#45	S. sonnei	UK representative subsample	ERR1364281	SONNEI_139	4465273	361				2012	F	16 - 60	Low risk history		No travel			Lineage III				Wildtype	S	Mutant	Y	Wildtype	S	Wildtype	E					7537	8517	8517	8517				8517
18787_7#49	S. sonnei	UK representative subsample	ERR1364285	SONNEI_143	4623926	363				2013	F	16 - 60	Low risk history		Unknown history			Lineage III				Wildtype	S	Wildtype	D	Wildtype	S	Wildtype	E				33776	33776	8507	8507	8507				8507
18787_7#51	S. sonnei	UK representative subsample	ERR1364287	SONNEI_145	4604254	372				2013	M	16 - 60	Low risk history		Unknown history			Lineage III				Wildtype	S	Wildtype	D	Wildtype	S	Wildtype	E				33782	33782	8494	8494	8494				8494
18787_7#52	S. sonnei	UK representative subsample	ERR1364288	SONNEI_146	4525250	373				2013	F	16 - 60	Low risk history		Unknown history			Lineage III				Wildtype	S	Wildtype	D	Wildtype	S	Wildtype	E				5780	5780	8496	8496	8496				8496
18787_7#58	S. sonnei	UK representative subsample	ERR1364294	SONNEI_152	4640944	360				2013	F	16 - 60	Low risk history		Unknown history			Lineage III				Wildtype	S	Wildtype	D	Wildtype	S	Wildtype	E				33722	33722	8496						8496
18787_7#59	S. sonnei	UK representative subsample	ERR1364295	SONNEI_153	4804205	416				2013	M	16 - 60	Low risk history		No travel			Lineage III				Mutant	L	Wildtype	D	Wildtype	S	Wildtype	E				33686	33686	30181	30181	30181				3932	7855
18787_7#61	S. sonnei	UK representative subsample	ERR1364297	SONNEI_155	4529140	370				2013	M	16 - 60	Low risk history		Unknown history			Lineage III				Wildtype	S	Wildtype	D	Wildtype	S	Wildtype	E					32869	8519	8519	8519				8519
18787_7#62	S. sonnei	UK representative subsample	ERR1364298	SONNEI_156	4552272	369				2013	F	16 - 60	High risk history	Latin America		Mexico		Lineage III				Wildtype	S	Wildtype	D	Wildtype	S	Wildtype	E			2819	33782	33782	8519	8519	8519				8519
18787_7#64	S. sonnei	UK representative subsample	ERR1364300	SONNEI_158	4506843	369				2014	F	16 - 60	High risk history	Asia		India		Lineage III			Yes	Mutant	L	Mutant	G	Mutant	I	Wildtype	E						8521	8521	8521				8521
18787_7#67	S. sonnei	UK representative subsample	ERR1364303	SONNEI_161	4559794	434				2014	M	16 - 60	High risk history	Asia		Hong kong		Lineage III			Yes	Mutant	L	Mutant	G	Mutant	I	Wildtype	E						8519	8519	8519				8519
18787_7#68	S. sonnei	UK representative subsample	ERR1364304	SONNEI_162	4638881	378				2014	F	16 - 60	High risk history	Unknown		Unknown Destination		Lineage III				Wildtype	S	Wildtype	D	Wildtype	S	Wildtype	E				5982	5982	8524	8524	8524				8524
18787_7#76	S. sonnei	UK representative subsample	ERR1364312	SONNEI_170	4541072	383				2014	F	16 - 60	Low risk history		Unknown history			Lineage III			Yes	Mutant	L	Mutant	G	Mutant	I	Wildtype	E						8519	8519	8519				8519
18787_7#78	S. sonnei	UK representative subsample	ERR1364314	SONNEI_172	4547634	357				2014	M	16 - 60	Low risk history		Unknown history			Lineage III				Wildtype	S	Wildtype	D	Wildtype	S	Wildtype	E				33782	33782		8511	8511				8511
18787_7#84	S. sonnei	UK representative subsample	ERR1364320	SONNEI_178	4570266	376				2014	F	16 - 60	High risk history	Africa		Egypt		Lineage III				Wildtype	S	Wildtype	D	Wildtype	S	Wildtype	E				33773	33773	8516	8516	8516
18787_7#87	S. sonnei	UK representative subsample	ERR1364323	SONNEI_181	4532211	382				2014	F	16 - 60	Low risk history		Unknown history			Lineage III				Wildtype	S	Wildtype	D	Wildtype	S	Wildtype	E				33738	33738		8517	8517				8517
18787_7#89	S. sonnei	UK representative subsample	ERR1364325	SONNEI_183	4526488	362				2014	M	16 - 60	High risk history	Africa		Morocco		Lineage III				Wildtype	S	Wildtype	D	Wildtype	S	Wildtype	E					32890		10213	10213				10213
18787_7#92	S. sonnei	UK representative subsample	ERR1364328	SONNEI_186	4525633	384				2014	M	16 - 60	Low risk history		Unknown history			Lineage III			Yes	Mutant	L	Mutant	G	Mutant	I	Wildtype	E						8521	8521					8521
18787_7#94	S. sonnei	UK representative subsample	ERR1364330	SONNEI_188	4648102	376				2014	M	16 - 60	Low risk history		No travel			Lineage III				Mutant	L	Wildtype	D	Wildtype	S	Wildtype	E				33719	33719	84311	84311	84311				3917	8521
18787_6#40	S. sonnei	UK representative subsample	ERR1364182	SONNEI_040	4629976	376				2009	M	16 - 60	Low risk history		Unknown history			Lineage III				Wildtype	S	Wildtype	D	Wildtype	S	Wildtype	E				5784	5784		8516	8516				8516
18787_7#15	S. sonnei	UK representative subsample	ERR1364251	SONNEI_109	4710864	372				2011	F	16 - 60	High risk history	Asia		Asian continent		Lineage III				Mutant	L	Wildtype	D	Wildtype	S	Wildtype	E					6366		8513	8513				8513
18787_7#2	S. sonnei	UK representative subsample	ERR1364238	SONNEI_096	4564717	365				2011	M	16 - 60	Low risk history		Unknown history			Lineage III		Clade 4		Wildtype	S	Wildtype	D	Wildtype	S	Wildtype	E				7286	7286	8555	8555	8555				8555
18787_6#55	S. sonnei	UK representative subsample	ERR1364197	SONNEI_055	4608148	377				2010	M	16 - 60	Low risk history		Unknown history			Lineage III			Yes	Mutant	L	Mutant	G	Mutant	I	Wildtype	E						8516	8516	8516				8516
18787_7#17	S. sonnei	UK representative subsample	ERR1364253	SONNEI_111	4678348	379				2011	F	16 - 60	Low risk history		Unknown history			Lineage III				Wildtype	S	Wildtype	D	Wildtype	S	Wildtype	E	92139			33738	33738	8505	8505					8505	92139
18787_6#3	S. sonnei	UK representative subsample	ERR1364145	SONNEI_003	4677804	367				2008	F	16 - 60	Low risk history		Unknown history			Lineage III				Wildtype	S	Wildtype	D	Wildtype	S	Wildtype	E				37352	37352		92940										92940
18787_6#15	S. sonnei	UK representative subsample	ERR1364157	SONNEI_015	4461290	368				2008	F	16 - 60	High risk history	Asia		India		Lineage III				Mutant	L	Wildtype	D	Wildtype	S	Wildtype	E					32885	8496	8496	8496				8496
18787_6#47	S. sonnei	UK representative subsample	ERR1364189	SONNEI_047	4691328	426				2009	F	16 - 60	Low risk history		Unknown history			Lineage III				Wildtype	S	Wildtype	D	Wildtype	S	Wildtype	E				33730	33730								3651
18787_6#52	S. sonnei	UK representative subsample	ERR1364194	SONNEI_052	4599630	371				2009	F	16 - 60	Low risk history		Unknown history			Lineage III				Wildtype	S	Wildtype	D	Wildtype	S	Wildtype	E				33776	33776	8516	8516	8516				8516
18787_6#53	S. sonnei	UK representative subsample	ERR1364195	SONNEI_053	4582191	377				2010	M	16 - 60	Low risk history		Unknown history			Lineage III			Yes	Mutant	L	Mutant	G	Mutant	I	Wildtype	E						8516	8516	8516				8516
18787_6#80	S. sonnei	UK representative subsample	ERR1364222	SONNEI_080	4631771	371				2010	F	16 - 60	Low risk history		Unknown history			Lineage III				Wildtype	S	Wildtype	D	Wildtype	S	Wildtype	E				33679	33679		8548	8548				8548
18787_7#3	S. sonnei	UK representative subsample	ERR1364239	SONNEI_097	4615421	364				2011	F	16 - 60	Low risk history		Unknown history			Lineage III				Mutant	L	Wildtype	D	Wildtype	S	Wildtype	E				33377	33377
18787_7#42	S. sonnei	UK representative subsample	ERR1364278	SONNEI_136	4823516	368				2012	M	16 - 60	Low risk history		Unknown history			Lineage III				Wildtype	S	Wildtype	D	Wildtype	S	Wildtype	E				33794	33794		13818	13818					2844
18787_6#49	S. sonnei	UK representative subsample	ERR1364191	SONNEI_049	4665997	368				2009	M	16 - 60	Low risk history		Unknown history			Lineage III		Clade 3		Wildtype	S	Wildtype	D	Wildtype	S	Wildtype	E				33782	33782	8505	8505	8505				8505		3651	85178					85178
18787_6#65	S. sonnei	UK representative subsample	ERR1364207	SONNEI_065	4705161	369				2010	M	16 - 60	Low risk history		Unknown history			Lineage III		Clade 3		Wildtype	S	Wildtype	D	Wildtype	S	Wildtype	E				33764	33764									88929	88929					88929
18787_6#85	S. sonnei	UK representative subsample	ERR1364227	SONNEI_085	4810909	372				2010	M	16 - 60	Low risk history		Unknown history			Lineage III		Clade 3		Wildtype	S	Wildtype	D	Wildtype	S	Wildtype	E				33782	33782	8513	8513	8513				8513		3662	85355					85355
18787_7#40	S. sonnei	UK representative subsample	ERR1364276	SONNEI_134	4812199	370				2012	M	16 - 60	Low risk history		Unknown history			Lineage III		Clade 3		Wildtype	S	Wildtype	D	Wildtype	S	Wildtype	E				33747	33747	8518	8518	8518				8518		3674	84655					84655
18787_6#20	S. sonnei	UK representative subsample	ERR1364162	SONNEI_020	4691785	363				2008	M	16 - 60	Low risk history		Unknown history			Lineage III		Clade 3		Wildtype	S	Wildtype	D	Wildtype	S	Wildtype	E				33782	33782	8514	8514	8514				8514			5747
18787_6#23	S. sonnei	UK representative subsample	ERR1364165	SONNEI_023	4561792	364				2008	F	16 - 60	Low risk history		Unknown history			Lineage III				Wildtype	S	Wildtype	D	Wildtype	S	Wildtype	E					32929
18787_6#17	S. sonnei	UK representative subsample	ERR1364159	SONNEI_017	4590042	367				2008	M	16 - 60	Low risk history		Unknown history			Lineage III				Wildtype	S	Wildtype	D	Wildtype	S	Wildtype	E					32929
18787_6#35	S. sonnei	UK representative subsample	ERR1364177	SONNEI_035	4603060	374				2009	M	16 - 60	Low risk history		Unknown history			Lineage III			Yes	Mutant	L	Mutant	G	Mutant	I	Wildtype	E							8506	8506				8506
18787_6#36	S. sonnei	UK representative subsample	ERR1364178	SONNEI_036	4635460	361				2009	F	16 - 60	Low risk history		No travel			Lineage III				Wildtype	S	Wildtype	D	Wildtype	S	Wildtype	E				34366	34366	8507	8507	8507				8507
18787_6#50	S. sonnei	UK representative subsample	ERR1364192	SONNEI_050	4682708	373				2009	F	16 - 60	Low risk history		Unknown history			Lineage III				Wildtype	S	Wildtype	D	Wildtype	S	Wildtype	E	93106			33782	33782	8510	8510	8510				8510	93106
18787_6#64	S. sonnei	UK representative subsample	ERR1364206	SONNEI_064	4639255	368				2010	M	16 - 60	Low risk history		No travel			Lineage III				Wildtype	S	Mutant	Y	Wildtype	S	Wildtype	E	96305				7592	8507	8507	8507				8507	96305
18787_7#11	S. sonnei	UK representative subsample	ERR1364247	SONNEI_105	4549403	372				2011	M	16 - 60	Low risk history		Unknown history			Lineage III				Wildtype	S	Mutant	Y	Wildtype	S	Wildtype	E					7512	8509	8509					8509
18787_7#25	S. sonnei	UK representative subsample	ERR1364261	SONNEI_119	4598255	383				2012	F	16 - 60	High risk history	Unknown		Unknown Destination		Lineage III			Yes	Mutant	L	Mutant	G	Mutant	I	Wildtype	E						8517	8517	8517				8517
18787_7#33	S. sonnei	UK representative subsample	ERR1364269	SONNEI_127	4569840	362				2012	M	16 - 60	High risk history	Africa		Egypt		Lineage III				Wildtype	S	Wildtype	D	Wildtype	S	Wildtype	E				30034	30034
18787_7#35	S. sonnei	UK representative subsample	ERR1364271	SONNEI_129	4637605	360				2012	F	16 - 60	Low risk history		No travel			Lineage III				Wildtype	S	Wildtype	D	Wildtype	S	Wildtype	E				5782	5782	8505	8505	8505				8505
18787_7#57	S. sonnei	UK representative subsample	ERR1364293	SONNEI_151	4660605	369				2013	F	16 - 60	High risk history	Africa		Egypt		Lineage III				Wildtype	S	Wildtype	D	Wildtype	S	Wildtype	E		88705		33764	33764	8487	8487	8487				8487
18787_7#70	S. sonnei	UK representative subsample	ERR1364306	SONNEI_164	4881355	373				2014	F	16 - 60	Low risk history		No travel			Lineage III				Wildtype	S	Wildtype	D	Wildtype	S	Wildtype	E				33782	33782								15404
18787_7#81	S. sonnei	UK representative subsample	ERR1364317	SONNEI_175	4870954	384				2014	F	16 - 60	Low risk history		Unknown history			Lineage III				Wildtype	S	Wildtype	D	Wildtype	S	Wildtype	E				33722	33722		13838	13838
18787_7#88	S. sonnei	UK representative subsample	ERR1364324	SONNEI_182	4642973	387				2014	F	16 - 60	High risk history	Asia		India		Lineage III			Yes	Mutant	L	Mutant	G	Mutant	I	Wildtype	E						8506	8506	8506				8506
18787_7#1	S. sonnei	UK representative subsample	ERR1364237	SONNEI_095	4636558	377				2011	M	16 - 60	Low risk history		Unknown history			Lineage III		Clade 1	Yes	Mutant	L	Mutant	G	Mutant	I	Wildtype	E							8517	8517				8517
18787_6#74	S. sonnei	UK representative subsample	ERR1364216	SONNEI_074	4676186	360	54614_B02	5	4734377	2010	M	16 - 60	Low risk history		Unknown history			Lineage III		Clade 3		Wildtype	S	Wildtype	D	Wildtype	S	Wildtype	E				33738	33738	8502	8502					8502		89477	89477					89477
18787_7#21	S. sonnei	UK representative subsample	ERR1364257	SONNEI_115	4815412	370				2011	M	16 - 60	Low risk history		Unknown history			Lineage III		Clade 3		Wildtype	S	Wildtype	D	Wildtype	S	Wildtype	E				33764	33764	8510	8510	8510				8510		81975	81975					81975
18787_7#27	S. sonnei	UK representative subsample	ERR1364263	SONNEI_121	4668183	353				2012	M	16 - 60	Low risk history		Unknown history			Lineage III		Clade 3		Wildtype	S	Wildtype	D	Wildtype	S	Wildtype	E				33782	33782									4380	85353					85353
18787_7#41	S. sonnei	UK representative subsample	ERR1364277	SONNEI_135	4819713	363				2012	M	16 - 60	Low risk history		Unknown history			Lineage III		Clade 3		Wildtype	S	Wildtype	D	Wildtype	S	Wildtype	E				33738	33738	8507	8507	8507				8507		4391	85369					85369
18787_7#13	S. sonnei	UK representative subsample	ERR1364249	SONNEI_107	4808699	404				2011	F	16 - 60	Low risk history		Unknown history			Lineage III				Mutant	L	Wildtype	D	Wildtype	S	Wildtype	E						8516	8516	8516				8516
18787_7#50	S. sonnei	UK representative subsample	ERR1364286	SONNEI_144	4782853	432				2013	M	16 - 60	Low risk history		Unknown history			Lineage III				Mutant	L	Wildtype	D	Wildtype	S	Wildtype	E					5863	8521	8521	8521				8521	92792
18787_7#71	S. sonnei	UK representative subsample	ERR1364307	SONNEI_165	4594939	384				2014	M	16 - 60	Low risk history		Unknown history			Lineage III			Yes	Mutant	L	Mutant	G	Mutant	I	Wildtype	E	87867					8518	8518	8518				8518
18787_7#6	S. sonnei	UK representative subsample	ERR1364242	SONNEI_100	4694774	368				2011	M	16 - 60	Low risk history		Unknown history			Lineage III		Clade 3		Wildtype	S	Wildtype	D	Wildtype	S	Wildtype	E				33730	33730	8500	8500	8500				8500		3646	78401					78401
18787_6#92	S. sonnei	UK representative subsample	ERR1364234	SONNEI_092	4605705	369				2011	F	16 - 60	Low risk history		Unknown history			Lineage III				Wildtype	S	Wildtype	D	Wildtype	S	Wildtype	E	90012			33782	33782	8495	8495	8495				8495	90012
18787_7#16	S. sonnei	UK representative subsample	ERR1364252	SONNEI_110	4649868	363				2011	F	16 - 60	Low risk history		Unknown history			Lineage III				Wildtype	S	Wildtype	D	Wildtype	S	Wildtype	E				5799	5799	104391	104391					104391	104391				104391
18787_7#69	S. sonnei	UK representative subsample	ERR1364305	SONNEI_163	4864268	383				2014	F	16 - 60	Low risk history		Unknown history			Lineage III				Wildtype	S	Wildtype	D	Wildtype	S	Wildtype	E				33764	33764								15400
18787_6#69	S. sonnei	UK representative subsample	ERR1364211	SONNEI_069	4718849	370				2010	F	16 - 60	Low risk history		Unknown history			Lineage III				Mutant	L	Wildtype	D	Wildtype	S	Wildtype	E	2999			33659	33659	57643	57643	57643				3922	9281
18787_6#28	S. sonnei	UK representative subsample	ERR1364170	SONNEI_028	4635799	385				2009	F	16 - 60	High risk history	Asia		India		Lineage III				Mutant	L	Wildtype	D	Wildtype	S	Wildtype	E					34153	8518	8518	8518				8518	10063	16865	16865
18787_7#85	S. sonnei	UK representative subsample	ERR1364321	SONNEI_179	4748096	390				2014	M	16 - 60	Low risk history		Unknown history			Lineage III		Clade 1	Yes	Mutant	L	Mutant	G	Mutant	I	Wildtype	E						8517	8517	8517				8517
18787_7#82	S. sonnei	UK representative subsample	ERR1364318	SONNEI_176	4827136	392				2014	M	16 - 60	Low risk history		Unknown history			Lineage III		Clade 1	Yes	Mutant	L	Mutant	G	Mutant	I	Wildtype	E						8521	8521	8521
18787_7#60	S. sonnei	UK representative subsample	ERR1364296	SONNEI_154	4588362	369				2013	F	16 - 60	High risk history	Africa		Egypt		Lineage III				Wildtype	S	Wildtype	D	Wildtype	S	Wildtype	E				33782	33782	8473	8473	8473				8473
18787_6#32	S. sonnei	UK representative subsample	ERR1364174	SONNEI_032	4579187	322				2009	F	16 - 60	Low risk history		Unknown history			Lineage II				Wildtype	S	Wildtype	D	Wildtype	S	Wildtype	E							61252										61252
18787_6#33	S. sonnei	UK representative subsample	ERR1364175	SONNEI_033	4917161	392				2009	F	16 - 60	High risk history	Asia		Nepal		Lineage II				Wildtype	S	Wildtype	D	Wildtype	S	Wildtype	E							6161
18787_7#10	S. sonnei	UK representative subsample	ERR1364246	SONNEI_104	4646741	351				2011	F	16 - 60	High risk history	Unknown		Unknown Destination		Lineage II				Wildtype	S	Wildtype	D	Wildtype	S	Wildtype	E							76354
18787_7#72	S. sonnei	UK representative subsample	ERR1364308	SONNEI_166	4687936	354				2014	M	16 - 60	Low risk history		Unknown history			Lineage II				Wildtype	S	Wildtype	D	Wildtype	S	Wildtype	E
18787_6#14	S. sonnei	UK representative subsample	ERR1364156	SONNEI_014	4683531	355				2008	M	16 - 60	Low risk history		Unknown history			Lineage V				Wildtype	S	Wildtype	D	Wildtype	S	Wildtype	E
18787_6#16	S. sonnei	UK representative subsample	ERR1364158	SONNEI_016	4598225	356				2008	F	16 - 60	Low risk history		Unknown history			Lineage V				Wildtype	S	Wildtype	D	Wildtype	S	Wildtype	E
19646_6#83	S. flexneri 2a	France representative subsample	ERR1541654	201403616	4585862	323				2014	M	16 - 60	Low risk history		No travel		Yes	PG3		Major_MSM_clade		Wildtype	S	Wildtype	D	Wildtype	S	Wildtype	E				33023					33023	33023	33023
19646_6#85	S. flexneri 2a	France representative subsample	ERR1541656	201405581	4599517	325				2014	M	16 - 60	Low risk history		No travel		Yes	PG3		Major_MSM_clade		Wildtype	S	Wildtype	D	Wildtype	S	Wildtype	E				33032					33032	33032	33032
19646_6#86	S. flexneri 2a	France representative subsample	ERR1541657	201406734	4546042	307				2014	M	16 - 60	Low risk history		No travel		Yes	PG3		Major_MSM_clade		Wildtype	S	Wildtype	D	Wildtype	S	Wildtype	E				8980					24154	8980	8980
19646_6#75	S. flexneri 2a	France representative subsample	ERR1541646	201307733	4595031	322				2013	M	16 - 60	Low risk history		No travel		Yes	PG3				Wildtype	S	Wildtype	D	Wildtype	S	Wildtype	E						25636	25636	25636				4107	25636				4232
19646_6#31	S. sonnei	France representative subsample	ERR1541602	201400675	4685825	385				2014	M	16 - 60	Low risk history		No travel		Yes	Lineage III		Clade 1		Mutant	L	Mutant	G	Mutant	I	Wildtype	E					32941
19536_5#77	S. sonnei	France representative subsample	ERR1516071	201005309	4667288	377				2010	M	16 - 60	Low risk history		No travel		Yes	Lineage III		Clade 4		Wildtype	S	Wildtype	D	Wildtype	S	Wildtype	E				7138	7138								79391	79391	79391	79391		79391	79391
19646_6#1	S. sonnei	France representative subsample	ERR1541572	201110914	4798564	430				2011	M	16 - 60	Low risk history		No travel		Yes	Lineage III		Clade 1		Mutant	L	Mutant	G	Mutant	I	Wildtype	E					13013	8509	8509	8509				8509
19646_6#41	S. sonnei	France representative subsample	ERR1541612	201408085	4702058	385				2014	M	16 - 60	Low risk history		No travel		Yes	Lineage III		Clade 1		Mutant	L	Mutant	G	Mutant	I	Wildtype	E					32929	8511	8511	8511				8511
19646_6#40	S. sonnei	France representative subsample	ERR1541611	201408083	4642105	368				2014	M	16 - 60	Low risk history		No travel		Yes	Lineage III		Cluster 7		Mutant	L	Mutant	G	Mutant	I	Wildtype	E					32885	8507	8507	8507				8507
19646_6#39	S. sonnei	France representative subsample	ERR1541610	201407778	4590476	379				2014	M	16 - 60	Low risk history		No travel		Yes	Lineage III				Wildtype	S	Wildtype	D	Wildtype	S	Wildtype	E				6014	6014	8516	8516	8516				8516
19646_6#77	S. flexneri 2a	France representative subsample	ERR1541648	201308990	4538112	315				2013	M	16 - 60	Low risk history		No travel		Yes	PG3				Wildtype	S	Wildtype	D	Wildtype	S	Wildtype	E				15363		6902	6902		15363	15363	15363						6902
19646_6#42	S. sonnei	France representative subsample	ERR1541613	201408685	4812373	384				2014	M	16 - 60	Low risk history		No travel		Yes	Lineage III				Mutant	L	Mutant	G	Mutant	I	Wildtype	E					32941	69412	69412	69412				3900
19646_6#82	S. flexneri 2a	France representative subsample	ERR1541653	201403010	4514512	317				2014	M	16 - 60	Low risk history		No travel		Yes	PG3				Wildtype	S	Wildtype	D	Wildtype	S	Wildtype	E				6414	6414	6308	6308	6308	3976	8075	8075
19646_6#35	S. sonnei	France representative subsample	ERR1541606	201405020	4785423	383				2014	M	16 - 60	Low risk history		No travel		Yes	Lineage III		Clade 1		Mutant	L	Mutant	G	Mutant	I	Wildtype	E					32885	8510	8510	8510				8510
19646_6#34	S. sonnei	France representative subsample	ERR1541605	201404910	4791384	421				2014	M	16 - 60	Low risk history		No travel		Yes	Lineage III		Cluster 7		Mutant	L	Mutant	G	Mutant	I	Wildtype	E					32911	8507	8507	8507				8507
19646_6#36	S. sonnei	France representative subsample	ERR1541607	201405577	4509281	378				2014	M	16 - 60	Low risk history		No travel		Yes	Lineage III		Cluster 7		Mutant	L	Mutant	G	Mutant	I	Wildtype	E					32941	8499	8499	8499				8499
19646_6#28	S. sonnei	France representative subsample	ERR1541599	201312454	4590001	377				2013	M	16 - 60	Low risk history		No travel		Yes	Lineage III				Wildtype	S	Wildtype	D	Wildtype	S	Wildtype	E				5961	5961	8511	8511	8511				8511
19646_6#38	S. sonnei	France representative subsample	ERR1541609	201407049	4531421	376				2014	M	16 - 60	Low risk history		No travel		Yes	Lineage III				Wildtype	S	Wildtype	D	Wildtype	S	Wildtype	E					33183	10201	10201	10201				10201
19646_6#43	S. sonnei	France representative subsample	ERR1541614	201409042	4535580	377				2014	M	16 - 60	Low risk history		No travel		Yes	Lineage III				Wildtype	S	Wildtype	D	Wildtype	S	Wildtype	E					32923	8509	8509	8509				8509
19646_6#44	S. sonnei	France representative subsample	ERR1541615	201409413	4646965	374				2014	M	16 - 60	Low risk history		No travel		Yes	Lineage III				Wildtype	S	Wildtype	D	Wildtype	S	Wildtype	E				126942	126942	126942	126942	126942				126942			126942
19536_5#85	S. sonnei	France representative subsample	ERR1516079	201009281	4543429	374				2010	M	16 - 60	Low risk history		No travel		Yes	Lineage III				Wildtype	S	Wildtype	D	Wildtype	S	Wildtype	E				9695	9695	8505	8505	8505				8505
19646_6#90	S. flexneri 2a	France representative subsample	ERR1541661	201412249	4602381	323				2014	M	16 - 60	Low risk history		No travel		Yes	PG3		Major_MSM_clade		Wildtype	S	Wildtype	D	Wildtype	S	Wildtype	E				8984					24161	8984	8984
19646_6#88	S. flexneri 2a	France representative subsample	ERR1541659	201409757	4491179	280				2014	M	16 - 60	Low risk history		No travel		Yes	PG3				Mutant	L	Mutant	N	Mutant	I	Wildtype	E				33782	33782				3712	1473	17109	9659		55666	55666
19646_6#72	S. flexneri 2a	France representative subsample	ERR1541643	201300240	4534596	308				2013	M	16 - 60	Low risk history		No travel		Yes	PG3				Mutant	L	Mutant	N	Mutant	I	Wildtype	E					3675				19265	8620	8620
19646_6#21	S. sonnei	France representative subsample	ERR1541592	201305784	4753148	408				2013	M	16 - 60	Low risk history		No travel		Yes	Lineage III		Clade 1		Wildtype	S	Wildtype	D	Mutant	I	Wildtype	E				33782	33782	8598	8598	8598				8598
19646_6#22	S. sonnei	France representative subsample	ERR1541593	201306316	4832879	443				2013	M	16 - 60	Low risk history		No travel		Yes	Lineage III		Clade 1		Mutant	L	Mutant	G	Mutant	I	Wildtype	E				1045	32885	8556	8556	8556				8556
19536_5#87	S. sonnei	France representative subsample	ERR1516081	201009727	4515810	367				2010	M	16 - 60	Low risk history		No travel		Yes	Lineage III		Clade 4		Wildtype	S	Wildtype	D	Wildtype	S	Wildtype	E				7407	7407	8509	8509	8509				8509
19646_6#6	S. sonnei	France representative subsample	ERR1541577	201205359	4549002	368				2012	M	16 - 60	Low risk history		No travel		Yes	Lineage III		Clade 4		Wildtype	S	Wildtype	D	Wildtype	S	Wildtype	E				7409	7409	8544	8544	8544				8544
19536_5#79	S. sonnei	France representative subsample	ERR1516073	201005808	4618197	378				2010	M	16 - 60	Low risk history		No travel		Yes	Lineage III				Wildtype	S	Wildtype	D	Wildtype	S	Wildtype	E				32106	32106
19536_5#93	S. sonnei	France representative subsample	ERR1516087	201110264	4550288	368				2011	M	16 - 60	Low risk history		No travel		Yes	Lineage III				Wildtype	S	Wildtype	D	Wildtype	S	Wildtype	E				33760	33760
19646_6#7	S. sonnei	France representative subsample	ERR1541578	201207078	4597359	376				2012	M	16 - 60	Low risk history		No travel		Yes	Lineage III				Mutant	L	Wildtype	D	Wildtype	S	Wildtype	E	1735				32929	8511	8511					8511	71916
19646_6#18	S. sonnei	France representative subsample	ERR1541589	201301445	4928737	506				2013	M	16 - 60	High risk history	Latin America		Peru	Yes	Lineage III				Wildtype	S	Wildtype	D	Wildtype	S	Wildtype	E					49840	6972	6972		49840	49840	49840						6972
19646_6#24	S. sonnei	France representative subsample	ERR1541595	201306864	4568916	378				2013	M	16 - 60	Low risk history		No travel		Yes	Lineage III				Mutant	L	Wildtype	D	Wildtype	S	Wildtype	E					9195
19646_6#91	S. flexneri 2a	France representative subsample	ERR1541662	201108736	4630096	320				2011	F	16 - 60	High risk history	Africa		Tunisia		PG1				Wildtype	S	Wildtype	D	Wildtype	S	Wildtype	E						5230	5230	5230					1336
19646_6#53	S. flexneri 2a	France representative subsample	ERR1541624	201001485	4541198	320				2010	M	16 - 60	Low risk history		No travel			PG3				Wildtype	S	Wildtype	D	Wildtype	S	Wildtype	E				6401	6401				3989	8075	8075
19646_6#54	S. flexneri 2a	France representative subsample	ERR1541625	201002031	4599618	321				2010	M	16 - 60	Low risk history		No travel			PG3				Wildtype	S	Wildtype	D	Wildtype	S	Wildtype	E				40622					40622	40622	40622
19646_6#55	S. flexneri 2a	France representative subsample	ERR1541626	201005830	4292758	279				2010	M	16 - 60	Low risk history		No travel			PG3				Wildtype	S	Wildtype	D	Wildtype	S	Wildtype	E				7960	7960
19646_6#56	S. flexneri 2a	France representative subsample	ERR1541627	201006240	4421381	288				2010	F	16 - 60	Low risk history		No travel			PG3				Wildtype	S	Wildtype	D	Wildtype	S	Wildtype	E				9025					24146	9025	9025
19646_6#57	S. flexneri 2a	France representative subsample	ERR1541628	201007393	4576597	338				2010	F	16 - 60	High risk history	Africa		Benin		PG3				Wildtype	S	Wildtype	D	Wildtype	S	Wildtype	E				32038	3226				32038	32038	32038
19646_6#58	S. flexneri 2a	France representative subsample	ERR1541629	201008818	4423542	346				2010	M	16 - 60	Low risk history		No travel			PG3				Wildtype	S	Wildtype	D	Wildtype	S	Wildtype	E				9228	9228	6311	6311	6311	3776	8173	8173
19646_6#59	S. flexneri 2a	France representative subsample	ERR1541630	201009258	4410942	277				2010	M	16 - 60	Low risk history		No travel			PG3				Wildtype	S	Wildtype	D	Wildtype	S	Wildtype	E				6417	6417	6310	6310	6310	3989	8075	8075
19646_6#60	S. flexneri 2a	France representative subsample	ERR1541631	201100827	4613426	310				2011	M	16 - 60	High risk history	Africa		Senegal		PG3				Wildtype	S	Wildtype	D	Wildtype	S	Wildtype	E				49821	49821	6283	6283	6283	41819	49821	49821
19646_6#61	S. flexneri 2a	France representative subsample	ERR1541632	201105674	4595757	351				2011	F	16 - 60	High risk history	Latin America		Cuba		PG3				Mutant	L	Mutant	N	Wildtype	S	Wildtype	E				8714	8714	6407	6407	6407	9222	8136	8136
19646_6#62	S. flexneri 2a	France representative subsample	ERR1541633	201111058	4483285	307				2011	F	16 - 60	High risk history	Asia		India		PG3				Mutant	L	Mutant	N	Mutant	I	Wildtype	E				8517	8517	6329	6329	6329	4520	8146	8146
19646_6#63	S. flexneri 2a	France representative subsample	ERR1541634	201200780	4399295	274				2012	M	16 - 60	High risk history	Africa		Burkina Faso		PG3				Wildtype	S	Wildtype	D	Wildtype	S	Wildtype	E						7372	7372	7372									3564
19646_6#64	S. flexneri 2a	France representative subsample	ERR1541635	201200873	4369415	273				2012	M	16 - 60	Low risk history		No travel			PG3				Wildtype	S	Wildtype	D	Wildtype	S	Wildtype	E				6329	6329	6313	6313	6313	3738	8075	8075
19646_6#66	S. flexneri 2a	France representative subsample	ERR1541637	201201682	4342172	270				2012	F	16 - 60	Low risk history		No travel			PG3				Wildtype	S	Wildtype	D	Wildtype	S	Wildtype	E				9000					23565	9000	9000
19646_6#67	S. flexneri 2a	France representative subsample	ERR1541638	201201685	4597972	339				2012	M	16 - 60	Low risk history		No travel			PG3				Wildtype	S	Wildtype	D	Wildtype	S	Wildtype	E				59509	59509	6984	6984		59509	59509	59509						6984
19646_6#68	S. flexneri 2a	France representative subsample	ERR1541639	201202687	4415105	288				2012	M	16 - 60	Low risk history		No travel			PG3				Wildtype	S	Wildtype	D	Wildtype	S	Wildtype	E				7927	7927	6311	6311	6311	3753	8050	8050
19646_6#69	S. flexneri 2a	France representative subsample	ERR1541640	201206962	4587656	355				2012	F	16 - 60	Low risk history		No travel			PG3				Wildtype	S	Wildtype	D	Wildtype	S	Wildtype	E				4247	4247	6494	6494	6494	6197	23862	23862
19646_6#71	S. flexneri 2a	France representative subsample	ERR1541642	201207985	4579601	321				2012	F	16 - 60	Low risk history		No travel			PG3				Wildtype	S	Wildtype	D	Wildtype	S	Wildtype	E		85963			3692	6315	6315	6315	3767	8138	8138
19646_6#76	S. flexneri 2a	France representative subsample	ERR1541647	201308134	4613086	321				2013	F	16 - 60	High risk history	Latin America		Mexico		PG3				Wildtype	S	Wildtype	D	Wildtype	S	Wildtype	E				92438	92438		92438		4322	8527	8527
19646_6#79	S. flexneri 2a	France representative subsample	ERR1541650	201312107	4489832	319				2013	F	16 - 60	Low risk history		No travel			PG3				Wildtype	S	Wildtype	D	Wildtype	S	Wildtype	E				9017					6333	9017	9017
19646_6#80	S. flexneri 2a	France representative subsample	ERR1541651	201401458	4395303	269				2014	F	16 - 60	High risk history	Latin America		Colombia		PG3				Wildtype	S	Wildtype	D	Wildtype	S	Wildtype	E				95677	95677	6317	6317	6317	3976	8087	8087
19646_6#51	S. flexneri 2a	France representative subsample	ERR1541622	20092854	4436717	296				2009	M	16 - 60	Low risk history		No travel			PG3				Mutant	L	Mutant	N	Mutant	I	Wildtype	E					3683	6315	6315	6315	19130	11481	11481
19646_6#2	S. sonnei	France representative subsample	ERR1541573	201111387	4542954	384				2011	M	16 - 60	Low risk history		No travel			Lineage III		Clade 1		Mutant	L	Mutant	G	Mutant	I	Wildtype	E					32951
19646_6#3	S. sonnei	France representative subsample	ERR1541574	201111388	4668469	420				2011	M	16 - 60	Low risk history		No travel			Lineage III		Clade 1		Mutant	L	Mutant	G	Mutant	I	Wildtype	E					32981
19646_6#4	S. sonnei	France representative subsample	ERR1541575	201112145	4774897	428				2011	M	16 - 60	Low risk history		No travel			Lineage III		Clade 1		Mutant	L	Mutant	G	Mutant	I	Wildtype	E					32941
19646_6#9	S. sonnei	France representative subsample	ERR1541580	201208633	4558173	372				2012	M	16 - 60	Low risk history		No travel			Lineage III		Clade 1		Mutant	L	Mutant	G	Mutant	I	Wildtype	E					32885	8509	8509	8509				8509
19646_6#11	S. sonnei	France representative subsample	ERR1541582	201209109	4656442	408				2012	M	16 - 60	Low risk history		No travel			Lineage III		Clade 1		Mutant	L	Mutant	G	Mutant	I	Wildtype	E					32885	92913	92913					92913
19646_6#17	S. sonnei	France representative subsample	ERR1541588	201211535	4630277	384				2012	M	16 - 60	Low risk history		No travel			Lineage III		Clade 1		Mutant	L	Mutant	G	Mutant	I	Wildtype	E					12953	8509	8509	8509				8509
19646_6#25	S. sonnei	France representative subsample	ERR1541596	201307631	4779825	386				2013	M	16 - 60	Low risk history		No travel			Lineage III		Clade 1		Mutant	L	Mutant	G	Mutant	I	Wildtype	E					32929	8509	8509	8509				8509
19536_5#70	S. sonnei	France representative subsample	ERR1516064	200908973	4552814	376				2009	M	16 - 60	Low risk history		No travel			Lineage III		Clade 4		Wildtype	S	Wildtype	D	Wildtype	S	Wildtype	E				7403	7403	8512	8512	8512				8512
19536_5#71	S. sonnei	France representative subsample	ERR1516065	201001217	4524538	360				2010	F	16 - 60	Low risk history		No travel			Lineage III		Clade 4		Wildtype	S	Wildtype	D	Wildtype	S	Wildtype	E				7406	7406	8510	8510	8510				8510
19536_5#83	S. sonnei	France representative subsample	ERR1516077	201008890	4549495	354				2010	M	16 - 60	Low risk history		No travel			Lineage III		Clade 4		Wildtype	S	Wildtype	D	Wildtype	S	Wildtype	E				7411	7411	8626	8626	8626				8626	12564
19536_5#88	S. sonnei	France representative subsample	ERR1516082	201100668	4652069	414				2011	M	16 - 60	Low risk history		No travel			Lineage III		Clade 4		Wildtype	S	Wildtype	D	Wildtype	S	Wildtype	E				7398	7398	8545	8545	8545				8545
19536_5#89	S. sonnei	France representative subsample	ERR1516083	201100743	4710517	393				2011	M	16 - 60	Low risk history		No travel			Lineage III		Clade 4		Wildtype	S	Wildtype	D	Wildtype	S	Wildtype	E				7415	7415	8555	8555	8555				8555
19536_5#91	S. sonnei	France representative subsample	ERR1516085	201102248	4625386	399				2011	M	16 - 60	Low risk history		No travel			Lineage III		Clade 4		Wildtype	S	Wildtype	D	Wildtype	S	Wildtype	E				7256	7256
19646_6#5	S. sonnei	France representative subsample	ERR1541576	201202874	4570267	366				2012	M	16 - 60	Low risk history		No travel			Lineage III		Clade 4		Wildtype	S	Wildtype	D	Wildtype	S	Wildtype	E				7405	7405	8511	8511	8511				8511
19646_6#23	S. sonnei	France representative subsample	ERR1541594	201306421	4521680	376				2013	M	16 - 60	High risk history	Africa		Algeria		Lineage III		Cluster 7		Mutant	L	Mutant	G	Mutant	I	Wildtype	E					32898
19536_5#72	S. sonnei	France representative subsample	ERR1516066	201002215	4683576	378				2010	M	16 - 60	Low risk history		No travel			Lineage III				Wildtype	S	Wildtype	D	Wildtype	S	Wildtype	E					32831
19536_5#73	S. sonnei	France representative subsample	ERR1516067	201002275	4906154	428				2010	M	16 - 60	High risk history			Ecuador		Lineage III				Wildtype	S	Wildtype	D	Wildtype	S	Wildtype	E				24425		6910	6910		6109	1243	1698				24425		6910
19536_5#74	S. sonnei	France representative subsample	ERR1516068	201003859	4557112	368				2010	F	16 - 60	Low risk history		No travel			Lineage III				Wildtype	S	Wildtype	D	Wildtype	S	Wildtype	E				33782	33782	8507	8507	8507				8507
19536_5#75	S. sonnei	France representative subsample	ERR1516069	201004752	4565985	382				2010	F	16 - 60	Low risk history		No travel			Lineage III				Mutant	L	Mutant	G	Mutant	I	Wildtype	E					32984	8511	8511	8511				8511
19536_5#76	S. sonnei	France representative subsample	ERR1516070	201004767	4751285	374				2010	F	16 - 60	Low risk history		No travel			Lineage III				Wildtype	S	Wildtype	D	Wildtype	S	Wildtype	E				33764	33764								15394
19536_5#78	S. sonnei	France representative subsample	ERR1516072	201005586	4612546	358				2010	F	16 - 60	High risk history	Africa		Algeria		Lineage III				Wildtype	S	Wildtype	D	Wildtype	S	Wildtype	E				33758	33758
19536_5#80	S. sonnei	France representative subsample	ERR1516074	201005926	4508869	361				2010	M	16 - 60	Low risk history		No travel			Lineage III				Wildtype	S	Mutant	Y	Wildtype	S	Wildtype	E					7542
19536_5#81	S. sonnei	France representative subsample	ERR1516075	201005979	4594359	375				2010	F	16 - 60	High risk history	Africa		Egypt		Lineage III				Wildtype	S	Wildtype	D	Wildtype	S	Wildtype	E				33782	33782	8509	8509	8509				8509
19536_5#82	S. sonnei	France representative subsample	ERR1516076	201007882	4916335	501				2010	F	16 - 60	Low risk history		No travel			Lineage III				Wildtype	S	Wildtype	D	Wildtype	S	Wildtype	E				33782	33782	59089	59089	59089				1444	59089
19536_5#84	S. sonnei	France representative subsample	ERR1516078	201008898	4519125	350				2010	F	16 - 60	High risk history	Latin America		Mexico		Lineage III				Wildtype	S	Wildtype	D	Wildtype	S	Wildtype	E				33782	33782	8511	8511	8511				8511
19536_5#86	S. sonnei	France representative subsample	ERR1516080	201009404	4532090	365				2010	F	16 - 60	Low risk history		No travel			Lineage III				Wildtype	S	Wildtype	D	Wildtype	S	Wildtype	E				33782	33782
19536_5#90	S. sonnei	France representative subsample	ERR1516084	201101951	4707220	429				2011	F	16 - 60	Low risk history		No travel			Lineage III				Wildtype	S	Wildtype	D	Wildtype	S	Wildtype	E				33782	33782		8043	8043					8043
19536_5#92	S. sonnei	France representative subsample	ERR1516086	201107439	4608249	386				2011	F	16 - 60	Low risk history		No travel			Lineage III				Wildtype	S	Wildtype	D	Wildtype	S	Wildtype	E				33782	33782	8511	8511	8511				8511
19536_5#94	S. sonnei	France representative subsample	ERR1516088	201110800	4864272	413				2011	F	16 - 60	Low risk history		No travel			Lineage III				Wildtype	S	Wildtype	D	Wildtype	S	Wildtype	E				34668	34668
19646_6#8	S. sonnei	France representative subsample	ERR1541579	201208354	4492123	376				2012	F	16 - 60	Low risk history		No travel			Lineage III				Wildtype	S	Wildtype	D	Wildtype	S	Wildtype	E				33782	33782
19646_6#10	S. sonnei	France representative subsample	ERR1541581	201209000	4551184	376				2012	F	16 - 60	Low risk history		No travel			Lineage III				Wildtype	S	Wildtype	D	Wildtype	S	Wildtype	E				32159	32159
19646_6#12	S. sonnei	France representative subsample	ERR1541583	201209805	4582109	373				2012	F	16 - 60	High risk history	Africa		Morocco		Lineage III				Wildtype	S	Wildtype	D	Wildtype	S	Wildtype	E				33782	33782	8516	8516	8516				8516
19646_6#13	S. sonnei	France representative subsample	ERR1541584	201210189	4507113	372				2012	F	16 - 60	High risk history	Asia		India		Lineage III				Mutant	L	Mutant	G	Mutant	I	Wildtype	E					32909	8535	8535	8535				8535
19646_6#14	S. sonnei	France representative subsample	ERR1541585	201210535	4521991	367				2012	F	16 - 60	High risk history	Africa		Madagascar		Lineage III				Wildtype	S	Wildtype	D	Wildtype	S	Wildtype	E					32910	8498	8498	8498				8498
19646_6#15	S. sonnei	France representative subsample	ERR1541586	201211243	4519365	374				2012	M	16 - 60	Low risk history		No travel			Lineage III				Mutant	L	Mutant	G	Mutant	I	Wildtype	E					6845
19646_6#16	S. sonnei	France representative subsample	ERR1541587	201211330	4664725	374				2012	F	16 - 60	Low risk history		No travel			Lineage III				Wildtype	S	Wildtype	D	Wildtype	S	Wildtype	E				32134	32134	95482	95482										95482
19646_6#19	S. sonnei	France representative subsample	ERR1541590	201303008	4540629	379				2013	F	16 - 60	Low risk history		No travel			Lineage III				Mutant	L	Mutant	G	Mutant	I	Wildtype	E					32885	8505	8505	8505				8505
19646_6#20	S. sonnei	France representative subsample	ERR1541591	201303785	4579184	388				2013	F	16 - 60	High risk history	Africa		Egypt		Lineage III				Wildtype	S	Wildtype	D	Wildtype	S	Wildtype	E				33782	33782
19646_6#26	S. sonnei	France representative subsample	ERR1541597	201308172	4681481	381				2013	F	16 - 60	Low risk history		No travel			Lineage III				Wildtype	S	Wildtype	D	Wildtype	S	Wildtype	E				33782	33782
19646_6#27	S. sonnei	France representative subsample	ERR1541598	201311321	4774343	405				2013	F	16 - 60	Low risk history		No travel			Lineage III				Wildtype	S	Wildtype	D	Wildtype	S	Wildtype	E				34661	34661	5217	86512	5217				86512	86512
19646_6#29	S. sonnei	France representative subsample	ERR1541600	201312520	4895823	397				2013	F	16 - 60	Low risk history		No travel			Lineage III				Wildtype	S	Wildtype	D	Wildtype	S	Wildtype	E				33782	33782								15351
19646_6#32	S. sonnei	France representative subsample	ERR1541603	201401254	4612404	375				2014	F	16 - 60	High risk history	Latin America		Dominican Republic		Lineage III				Mutant	L	Wildtype	D	Wildtype	S	Wildtype	E					32911	8507	8507	8507				8507
19646_6#33	S. sonnei	France representative subsample	ERR1541604	201403597	4561296	370				2014	F	16 - 60	Low risk history		No travel			Lineage III				Wildtype	S	Wildtype	D	Wildtype	S	Wildtype	E				6726	6726	8485	8485	8485				8485
19646_6#37	S. sonnei	France representative subsample	ERR1541608	201407018	4819474	376				2014	F	16 - 60	Low risk history		No travel			Lineage III				Wildtype	S	Wildtype	D	Wildtype	S	Wildtype	E				33782	33782	16900	14330	14330
19646_6#46	S. sonnei	France representative subsample	ERR1541617	201410169	4533017	360				2014	M	16 - 60	High risk history	Africa		Senegal		Lineage III				Wildtype	S	Wildtype	D	Wildtype	S	Wildtype	E				38572	38572	8549	8549	8549				8549
19646_6#47	S. sonnei	France representative subsample	ERR1541618	201411716	4518494	363				2014	F	16 - 60	High risk history	Africa		Morocco		Lineage III				Wildtype	S	Wildtype	D	Wildtype	S	Wildtype	E					32908	10201	10201	10201				10201
19646_6#30	S. sonnei	France representative subsample	ERR1541601	201412038	4613992	391				2014	M	16 - 60	High risk history	Asia		Myanmar		Lineage III				Mutant	L	Wildtype	D	Wildtype	S	Wildtype	E					9262	8511	8511	8511				8511
19646_6#48	S. sonnei	France representative subsample	ERR1541619	201412145	4534303	374				2014	F	16 - 60	Low risk history		No travel			Lineage III				Wildtype	S	Wildtype	D	Wildtype	S	Wildtype	E					32929	8509	8509	8509				8509
19646_6#49	S. sonnei	France representative subsample	ERR1541620	201412812	4551364	368				2014	F	16 - 60	High risk history	Africa		Sudan		Lineage III				Wildtype	S	Wildtype	D	Wildtype	S	Wildtype	E				33770	33770	8509	8509	8509				8509
19536_5#69	S. sonnei	France representative subsample	ERR1516063	20094775	4552121	394				2009	F	16 - 60	High risk history	Africa		Egypt		Lineage III				Wildtype	S	Wildtype	D	Wildtype	S	Wildtype	E				33782	33782
18787_5#24	S. flexneri 2a	UK representative subsample	ERR1364075	FLEXNERI2A_118	4609837	331				2013	M	>60	Low risk history			Spain		PG3		Major_MSM_clade		Wildtype	S	Wildtype	D	Wildtype	S	Wildtype	E				8977					24141	8977	8977
18787_4#11	S. flexneri 2a	UK representative subsample	ERR1363968	FLEXNERI2A_011	4338189	711				2008	M	>60	High risk history	Asia		Pakistan		PG2				NA	Not assembled	NA	Not assembled	NA	NA	Not assembled	NA					1702				5599
18787_4#2	S. flexneri 2a	UK representative subsample	ERR1363959	FLEXNERI2A_002	4504220	306				2008	M	>60	Low risk history		Unknown			PG3			Yes	Mutant	L	Mutant	N	Mutant	I	Wildtype	E				30185					20946	8127	8127
18787_4#18	S. flexneri 2a	UK representative subsample	ERR1363975	FLEXNERI2A_018	4583083	321				2008	M	>60	High risk history	Unknown		Unknown Destination		PG3				Wildtype	S	Wildtype	D	Wildtype	S	Wildtype	E									28407								6909
18787_4#36	S. flexneri 2a	UK representative subsample	ERR1363993	FLEXNERI2A_036	4570746	308				2009	F	>60	High risk history	Africa		South africa		PG3				Wildtype	S	Wildtype	D	Wildtype	S	Wildtype	E																	89515
18787_4#37	S. flexneri 2a	UK representative subsample	ERR1363994	FLEXNERI2A_037	4513548	291				2009	F	>60	Low risk history		Unknown			PG3				Wildtype	S	Wildtype	D	Wildtype	S	Wildtype	E						6866											6866
18787_4#43	S. flexneri 2a	UK representative subsample	ERR1364000	FLEXNERI2A_043	4533582	310				2009	M	>60	Low risk history		Unknown			PG3			Yes	Mutant	L	Mutant	N	Mutant	I	Wildtype	E				30185	3683	6316	6316	6316	6857	8122	8122
18787_4#56	S. flexneri 2a	UK representative subsample	ERR1364013	FLEXNERI2A_056	4530172	321				2010	F	>60	Low risk history		Unknown			PG3				Wildtype	S	Wildtype	D	Wildtype	S	Wildtype	E								8478				8478
18787_4#88	S. flexneri 2a	UK representative subsample	ERR1364045	FLEXNERI2A_088	4551632	344				2011	F	>60	Low risk history		Unknown			PG3			Yes	Mutant	L	Mutant	N	Mutant	I	Wildtype	E					3680	6316	6316	6316	3748	8135	8135
18787_5#1	S. flexneri 2a	UK representative subsample	ERR1364052	FLEXNERI2A_095	4541540	313				2012	F	>60	Low risk history		No travel			PG3			Yes	Mutant	L	Mutant	N	Mutant	I	Wildtype	E					3673		6312	6312	9526	8124	8124
18787_5#10	S. flexneri 2a	UK representative subsample	ERR1364061	FLEXNERI2A_104	4558371	316				2012	F	>60	Low risk history		Unknown			PG3				Wildtype	S	Wildtype	D	Wildtype	S	Wildtype	E				33007		6903	6903		33007	33007	33007						6903
18787_5#15	S. flexneri 2a	UK representative subsample	ERR1364066	FLEXNERI2A_109	4534719	330				2012	F	>60	Low risk history		Unknown			PG3			Yes	Mutant	L	Mutant	N	Mutant	I	Wildtype	E					3675	6319	6319	6319	3700	8115	8115
18787_5#32	S. flexneri 2a	UK representative subsample	ERR1364083	FLEXNERI2A_126	4541165	317				2013	F	>60	High risk history	Asia		Pakistan		PG3			Yes	Mutant	L	Mutant	N	Mutant	I	Wildtype	E					3673	6314	6314	6314	18762	8107	8107
18787_5#89	S. flexneri 2a	UK representative subsample	ERR1364140	FLEXNERI2A_186	4586589	329				2014	M	>60	High risk history	Asia		Turkmenistan		PG3				Wildtype	S	Wildtype	D	Wildtype	S	Wildtype	E					4247	6320	6320	6320	3713	8132	8132
18787_5#51	S. flexneri 2a	UK representative subsample	ERR1364102	FLEXNERI2A_145	4651747	317				2014	F	>60	High risk history	Asia		Pakistan		PG3			Yes	Mutant	L	Mutant	N	Mutant	I	Wildtype	E	7869			33760	33760	6318	6318	6318	3735	1468	6353			10209	10209			10209	10209
NA	E. coli O117:H7	See Simms et al 2014					54721_G01	14	5133502
NA	E. coli O117:H7	See Simms et al 2014					54614_D02	12	4016000
11822_7#87	S. flexneri 3a	See Baker et al 2015	ERR449068				54721_B01	21	837870
11822_7#52	S. flexneri 3a	See Baker et al 2015	ERR449034				54614_F02	9	4535362
11822_7#49	S. flexneri 3a	See Baker et al 2015	ERR449031				54614_E02	13	4601165
11822_7#81	S. flexneri 3a	See Baker et al 2015	ERR449062				54721_A01	9	4353414
											F - Female
											M - Male
[truncated: 22 more columns]

## Sheet: Previously published isolates
Accession	Species/serotype	Function	Lineage/Phylogroup	Sublineage	Origin (context)
ERS180138	S. flexneri 3a	Intercontinental MSM-associated lineage	Phylogroup 2	MSM associated lineage	NA
ERS563945	S. flexneri 3a	Intercontinental MSM-associated lineage	Phylogroup 2	MSM associated lineage	NA
ERS369546	S. flexneri 3a	Intercontinental MSM-associated lineage	Phylogroup 2	MSM associated lineage	NA
ERS369533	S. flexneri 3a	Intercontinental MSM-associated lineage	Phylogroup 2	MSM associated lineage	NA
ERS369501	S. flexneri 3a	Intercontinental MSM-associated lineage	Phylogroup 2	MSM associated lineage	NA
ERS180111	S. flexneri 3a	Intercontinental MSM-associated lineage	Phylogroup 2	MSM associated lineage	NA
ERS372317	S. flexneri 3a	Intercontinental MSM-associated lineage	Phylogroup 2	MSM associated lineage	NA
ERS369507	S. flexneri 3a	Intercontinental MSM-associated lineage	Phylogroup 2	MSM associated lineage	NA
ERS369522	S. flexneri 3a	Intercontinental MSM-associated lineage	Phylogroup 2	MSM associated lineage	NA
ERS526308	S. flexneri 3a	Intercontinental MSM-associated lineage	Phylogroup 2	MSM associated lineage	NA
ERS180059	S. flexneri 3a	Intercontinental MSM-associated lineage	Phylogroup 2	MSM associated lineage	NA
ERS180063	S. flexneri 3a	Intercontinental MSM-associated lineage	Phylogroup 2	MSM associated lineage	NA
ERS180139	S. flexneri 3a	Intercontinental MSM-associated lineage	Phylogroup 2	MSM associated lineage	NA
ERS369534	S. flexneri 3a	Intercontinental MSM-associated lineage	Phylogroup 2	MSM associated lineage	NA
ERS563938	S. flexneri 3a	Intercontinental MSM-associated lineage	Phylogroup 2	MSM associated lineage	NA
ERS369505	S. flexneri 3a	Intercontinental MSM-associated lineage	Phylogroup 2	MSM associated lineage	NA
ERS372287	S. flexneri 3a	Intercontinental MSM-associated lineage	Phylogroup 2	MSM associated lineage	NA
ERS372290	S. flexneri 3a	Intercontinental MSM-associated lineage	Phylogroup 2	MSM associated lineage	NA
ERS526295	S. flexneri 3a	Intercontinental MSM-associated lineage	Phylogroup 2	MSM associated lineage	NA
ERS372285	S. flexneri 3a	Intercontinental MSM-associated lineage	Phylogroup 2	MSM associated lineage	NA
ERS180116	S. flexneri 3a	Intercontinental MSM-associated lineage	Phylogroup 2	MSM associated lineage	NA
ERS180096	S. flexneri 3a	Intercontinental MSM-associated lineage	Phylogroup 2	MSM associated lineage	NA
ERS563924	S. flexneri 3a	Intercontinental MSM-associated lineage	Phylogroup 2	MSM associated lineage	NA
ERS180103	S. flexneri 3a	Intercontinental MSM-associated lineage	Phylogroup 2	MSM associated lineage	NA
ERS369543	S. flexneri 3a	Intercontinental MSM-associated lineage	Phylogroup 2	MSM associated lineage	NA
ERS180148	S. flexneri 3a	Intercontinental MSM-associated lineage	Phylogroup 2	MSM associated lineage	NA
ERS180123	S. flexneri 3a	Intercontinental MSM-associated lineage	Phylogroup 2	MSM associated lineage	NA
ERS180065	S. flexneri 3a	Intercontinental MSM-associated lineage	Phylogroup 2	MSM associated lineage	NA
ERS369524	S. flexneri 3a	Intercontinental MSM-associated lineage	Phylogroup 2	MSM associated lineage	NA
ERS526306	S. flexneri 3a	Intercontinental MSM-associated lineage	Phylogroup 2	MSM associated lineage	NA
ERS369496	S. flexneri 3a	Intercontinental MSM-associated lineage	Phylogroup 2	MSM associated lineage	NA
ERS563950	S. flexneri 3a	Intercontinental MSM-associated lineage	Phylogroup 2	MSM associated lineage	NA
ERS563936	S. flexneri 3a	Intercontinental MSM-associated lineage	Phylogroup 2	MSM associated lineage	NA
ERS180105	S. flexneri 3a	Intercontinental MSM-associated lineage	Phylogroup 2	MSM associated lineage	NA
ERS180130	S. flexneri 3a	Intercontinental MSM-associated lineage	Phylogroup 2	MSM associated lineage	NA
ERS563959	S. flexneri 3a	Intercontinental MSM-associated lineage	Phylogroup 2	MSM associated lineage	NA
ERS180093	S. flexneri 3a	Intercontinental MSM-associated lineage	Phylogroup 2	MSM associated lineage	NA
ERS372283	S. flexneri 3a	Intercontinental MSM-associated lineage	Phylogroup 2	MSM associated lineage	NA
ERS563960	S. flexneri 3a	Intercontinental MSM-associated lineage	Phylogroup 2	MSM associated lineage	NA
ERS180141	S. flexneri 3a	Intercontinental MSM-associated lineage	Phylogroup 2	MSM associated lineage	NA
ERS369515	S. flexneri 3a	Intercontinental MSM-associated lineage	Phylogroup 2	MSM associated lineage	NA
ERS526307	S. flexneri 3a	Intercontinental MSM-associated lineage	Phylogroup 2	MSM associated lineage	NA
ERS372302	S. flexneri 3a	Intercontinental MSM-associated lineage	Phylogroup 2	MSM associated lineage	NA
ERS369494	S. flexneri 3a	Intercontinental MSM-associated lineage	Phylogroup 2	MSM associated lineage	NA
ERS180142	S. flexneri 3a	Intercontinental MSM-associated lineage	Phylogroup 2	MSM associated lineage	NA
ERS372295	S. flexneri 3a	Intercontinental MSM-associated lineage	Phylogroup 2	MSM associated lineage	NA
ERS180115	S. flexneri 3a	Intercontinental MSM-associated lineage	Phylogroup 2	MSM associated lineage	NA
ERS369513	S. flexneri 3a	Intercontinental MSM-associated lineage	Phylogroup 2	MSM associated lineage	NA
ERS369547	S. flexneri 3a	Intercontinental MSM-associated lineage	Phylogroup 2	MSM associated lineage	NA
ERS369527	S. flexneri 3a	Intercontinental MSM-associated lineage	Phylogroup 2	MSM associated lineage	NA
ERS180110	S. flexneri 3a	Intercontinental MSM-associated lineage	Phylogroup 2	MSM associated lineage	NA
ERS369536	S. flexneri 3a	Intercontinental MSM-associated lineage	Phylogroup 2	MSM associated lineage	NA
ERS180090	S. flexneri 3a	Intercontinental MSM-associated lineage	Phylogroup 2	MSM associated lineage	NA
ERS369458	S. flexneri 3a	Intercontinental MSM-associated lineage	Phylogroup 2	MSM associated lineage	NA
ERS180067	S. flexneri 3a	Intercontinental MSM-associated lineage	Phylogroup 2	MSM associated lineage	NA
ERS369511	S. flexneri 3a	Intercontinental MSM-associated lineage	Phylogroup 2	MSM associated lineage	NA
ERS180118	S. flexneri 3a	Intercontinental MSM-associated lineage	Phylogroup 2	MSM associated lineage	NA
ERS526310	S. flexneri 3a	Intercontinental MSM-associated lineage	Phylogroup 2	MSM associated lineage	NA
ERS369531	S. flexneri 3a	Intercontinental MSM-associated lineage	Phylogroup 2	MSM associated lineage	NA
ERS563923	S. flexneri 3a	Intercontinental MSM-associated lineage	Phylogroup 2	MSM associated lineage	NA
ERS180102	S. flexneri 3a	Intercontinental MSM-associated lineage	Phylogroup 2	MSM associated lineage	NA
ERS180099	S. flexneri 3a	Intercontinental MSM-associated lineage	Phylogroup 2	MSM associated lineage	NA
ERS526319	S. flexneri 3a	Intercontinental MSM-associated lineage	Phylogroup 2	MSM associated lineage	NA
ERS369508	S. flexneri 3a	Intercontinental MSM-associated lineage	Phylogroup 2	MSM associated lineage	NA
ERS526311	S. flexneri 3a	Intercontinental MSM-associated lineage	Phylogroup 2	MSM associated lineage	NA
ERS180089	S. flexneri 3a	Intercontinental MSM-associated lineage	Phylogroup 2	MSM associated lineage	NA
ERS563943	S. flexneri 3a	Intercontinental MSM-associated lineage	Phylogroup 2	MSM associated lineage	NA
ERS563934	S. flexneri 3a	Intercontinental MSM-associated lineage	Phylogroup 2	MSM associated lineage	NA
ERS526309	S. flexneri 3a	Intercontinental MSM-associated lineage	Phylogroup 2	MSM associated lineage	NA
ERS526320	S. flexneri 3a	Intercontinental MSM-associated lineage	Phylogroup 2	MSM associated lineage	NA
ERS180137	S. flexneri 3a	Intercontinental MSM-associated lineage	Phylogroup 2	MSM associated lineage	NA
ERS372305	S. flexneri 3a	Intercontinental MSM-associated lineage	Phylogroup 2	MSM associated lineage	NA
ERS180106	S. flexneri 3a	Intercontinental MSM-associated lineage	Phylogroup 2	MSM associated lineage	NA
ERS563937	S. flexneri 3a	Intercontinental MSM-associated lineage	Phylogroup 2	MSM associated lineage	NA
ERS526317	S. flexneri 3a	Intercontinental MSM-associated lineage	Phylogroup 2	MSM associated lineage	NA
ERS369468	S. flexneri 3a	Intercontinental MSM-associated lineage	Phylogroup 2	MSM associated lineage	NA
ERS372297	S. flexneri 3a	Intercontinental MSM-associated lineage	Phylogroup 2	MSM associated lineage	NA
ERS369529	S. flexneri 3a	Intercontinental MSM-associated lineage	Phylogroup 2	MSM associated lineage	NA
ERS526302	S. flexneri 3a	Intercontinental MSM-associated lineage	Phylogroup 2	MSM associated lineage	NA
ERS180066	S. flexneri 3a	Intercontinental MSM-associated lineage	Phylogroup 2	MSM associated lineage	NA
ERS180078	S. flexneri 3a	Intercontinental MSM-associated lineage	Phylogroup 2	MSM associated lineage	NA
ERS180083	S. flexneri 3a	Intercontinental MSM-associated lineage	Phylogroup 2	MSM associated lineage	NA
ERS180114	S. flexneri 3a	Intercontinental MSM-associated lineage	Phylogroup 2	MSM associated lineage	NA
ERS180121	S. flexneri 3a	Intercontinental MSM-associated lineage	Phylogroup 2	MSM associated lineage	NA
ERS526314	S. flexneri 3a	Intercontinental MSM-associated lineage	Phylogroup 2	MSM associated lineage	NA
ERS372303	S. flexneri 3a	Intercontinental MSM-associated lineage	Phylogroup 2	MSM associated lineage	NA
ERS369506	S. flexneri 3a	Intercontinental MSM-associated lineage	Phylogroup 2	MSM associated lineage	NA
ERS563930	S. flexneri 3a	Intercontinental MSM-associated lineage	Phylogroup 2	MSM associated lineage	NA
ERS563925	S. flexneri 3a	Intercontinental MSM-associated lineage	Phylogroup 2	MSM associated lineage	NA
ERS369518	S. flexneri 3a	Intercontinental MSM-associated lineage	Phylogroup 2	MSM associated lineage	NA
ERS369525	S. flexneri 3a	Intercontinental MSM-associated lineage	Phylogroup 2	MSM associated lineage	NA
ERS563917	S. flexneri 3a	Intercontinental MSM-associated lineage	Phylogroup 2	MSM associated lineage	NA
ERS372298	S. flexneri 3a	Intercontinental MSM-associated lineage	Phylogroup 2	MSM associated lineage	NA
ERS369497	S. flexneri 3a	Intercontinental MSM-associated lineage	Phylogroup 2	MSM associated lineage	NA
ERS563931	S. flexneri 3a	Intercontinental MSM-associated lineage	Phylogroup 2	MSM associated lineage	NA
ERS180085	S. flexneri 3a	Intercontinental MSM-associated lineage	Phylogroup 2	MSM associated lineage	NA
ERS369535	S. flexneri 3a	Intercontinental MSM-associated lineage	Phylogroup 2	MSM associated lineage	NA
ERS369509	S. flexneri 3a	Intercontinental MSM-associated lineage	Phylogroup 2	MSM associated lineage	NA
ERS180124	S. flexneri 3a	Intercontinental MSM-associated lineage	Phylogroup 2	MSM associated lineage	NA
ERS180075	S. flexneri 3a	Intercontinental MSM-associated lineage	Phylogroup 2	MSM associated lineage	NA
ERS526299	S. flexneri 3a	Intercontinental MSM-associated lineage	Phylogroup 2	MSM associated lineage	NA
ERS526304	S. flexneri 3a	Intercontinental MSM-associated lineage	Phylogroup 2	MSM associated lineage	NA
ERS563954	S. flexneri 3a	Intercontinental MSM-associated lineage	Phylogroup 2	MSM associated lineage	NA
ERS526312	S. flexneri 3a	Intercontinental MSM-associated lineage	Phylogroup 2	MSM associated lineage	NA
ERS563951	S. flexneri 3a	Intercontinental MSM-associated lineage	Phylogroup 2	MSM associated lineage	NA
ERS369498	S. flexneri 3a	Intercontinental MSM-associated lineage	Phylogroup 2	MSM associated lineage	NA
ERS369472	S. flexneri 3a	Intercontinental MSM-associated lineage	Phylogroup 2	MSM associated lineage	NA
ERS369542	S. flexneri 3a	Intercontinental MSM-associated lineage	Phylogroup 2	MSM associated lineage	NA
ERS180147	S. flexneri 3a	Intercontinental MSM-associated lineage	Phylogroup 2	MSM associated lineage	NA
ERS563921	S. flexneri 3a	Intercontinental MSM-associated lineage	Phylogroup 2	MSM associated lineage	NA
ERS563958	S. flexneri 3a	Intercontinental MSM-associated lineage	Phylogroup 2	MSM associated lineage	NA
ERS180133	S. flexneri 3a	Intercontinental MSM-associated lineage	Phylogroup 2	MSM associated lineage	NA
ERS180092	S. flexneri 3a	Intercontinental MSM-associated lineage	Phylogroup 2	MSM associated lineage	NA
ERS526321	S. flexneri 3a	Intercontinental MSM-associated lineage	Phylogroup 2	MSM associated lineage	NA
ERS369545	S. flexneri 3a	Intercontinental MSM-associated lineage	Phylogroup 2	MSM associated lineage	NA
ERS180100	S. flexneri 3a	Intercontinental MSM-associated lineage	Phylogroup 2	MSM associated lineage	NA
ERS369517	S. flexneri 3a	Intercontinental MSM-associated lineage	Phylogroup 2	MSM associated lineage	NA
ERS563955	S. flexneri 3a	Intercontinental MSM-associated lineage	Phylogroup 2	MSM associated lineage	NA
ERS526305	S. flexneri 3a	Intercontinental MSM-associated lineage	Phylogroup 2	MSM associated lineage	NA
ERS526293	S. flexneri 3a	Intercontinental MSM-associated lineage	Phylogroup 2	MSM associated lineage	NA
ERS369514	S. flexneri 3a	Intercontinental MSM-associated lineage	Phylogroup 2	MSM associated lineage	NA
ERS180135	S. flexneri 3a	Intercontinental MSM-associated lineage	Phylogroup 2	MSM associated lineage	NA
ERS372309	S. flexneri 3a	Intercontinental MSM-associated lineage	Phylogroup 2	MSM associated lineage	NA
ERS526313	S. flexneri 3a	Intercontinental MSM-associated lineage	Phylogroup 2	MSM associated lineage	NA
ERS506429	S. flexneri 3a	Intercontinental MSM-associated lineage	Phylogroup 2	MSM associated lineage	NA
ERS180117	S. flexneri 3a	Intercontinental MSM-associated lineage	Phylogroup 2	MSM associated lineage	NA
ERS180127	S. flexneri 3a	Intercontinental MSM-associated lineage	Phylogroup 2	MSM associated lineage	NA
ERS369503	S. flexneri 3a	Intercontinental MSM-associated lineage	Phylogroup 2	MSM associated lineage	NA
ERS563933	S. flexneri 3a	Intercontinental MSM-associated lineage	Phylogroup 2	MSM associated lineage	NA
ERS369495	S. flexneri 3a	Intercontinental MSM-associated lineage	Phylogroup 2	MSM associated lineage	NA
ERS025949	S. flexneri 3a	Intercontinental MSM-associated lineage	Phylogroup 2	MSM associated lineage	NA
ERS180056	S. flexneri 3a	Intercontinental MSM-associated lineage	Phylogroup 2	MSM associated lineage	NA
ERS369544	S. flexneri 3a	Intercontinental MSM-associated lineage	Phylogroup 2	MSM associated lineage	NA
ERS563919	S. flexneri 3a	Intercontinental MSM-associated lineage	Phylogroup 2	MSM associated lineage	NA
ERS372288	S. flexneri 3a	Intercontinental MSM-associated lineage	Phylogroup 2	MSM associated lineage	NA
ERS369504	S. flexneri 3a	Intercontinental MSM-associated lineage	Phylogroup 2	MSM associated lineage	NA
ERS369538	S. flexneri 3a	Intercontinental MSM-associated lineage	Phylogroup 2	MSM associated lineage	NA
ERS369537	S. flexneri 3a	Intercontinental MSM-associated lineage	Phylogroup 2	MSM associated lineage	NA
ERS563948	S. flexneri 3a	Intercontinental MSM-associated lineage	Phylogroup 2	MSM associated lineage	NA
ERS180120	S. flexneri 3a	Intercontinental MSM-associated lineage	Phylogroup 2	MSM associated lineage	NA
ERS369530	S. flexneri 3a	Intercontinental MSM-associated lineage	Phylogroup 2	MSM associated lineage	NA
ERS526316	S. flexneri 3a	Intercontinental MSM-associated lineage	Phylogroup 2	MSM associated lineage	NA
ERS180098	S. flexneri 3a	Intercontinental MSM-associated lineage	Phylogroup 2	MSM associated lineage	NA
ERS526294	S. flexneri 3a	Intercontinental MSM-associated lineage	Phylogroup 2	MSM associated lineage	NA
ERS369528	S. flexneri 3a	Intercontinental MSM-associated lineage	Phylogroup 2	MSM associated lineage	NA
ERS563952	S. flexneri 3a	Intercontinental MSM-associated lineage	Phylogroup 2	MSM associated lineage	NA
ERS563940	S. flexneri 3a	Intercontinental MSM-associated lineage	Phylogroup 2	MSM associated lineage	NA
ERS372301	S. flexneri 3a	Intercontinental MSM-associated lineage	Phylogroup 2	MSM associated lineage	NA
ERS526301	S. flexneri 3a	Intercontinental MSM-associated lineage	Phylogroup 2	MSM associated lineage	NA
ERS563956	S. flexneri 3a	Intercontinental MSM-associated lineage	Phylogroup 2	MSM associated lineage	NA
ERS563944	S. flexneri 3a	Intercontinental MSM-associated lineage	Phylogroup 2	MSM associated lineage	NA
ERS369460	S. flexneri 3a	Intercontinental MSM-associated lineage	Phylogroup 2	MSM associated lineage	NA
ERS526303	S. flexneri 3a	Intercontinental MSM-associated lineage	Phylogroup 2	MSM associated lineage	NA
ERS180061	S. flexneri 3a	Intercontinental MSM-associated lineage	Phylogroup 2	MSM associated lineage	NA
ERS180077	S. flexneri 3a	Intercontinental MSM-associated lineage	Phylogroup 2	MSM associated lineage	NA
ERS563953	S. flexneri 3a	Intercontinental MSM-associated lineage	Phylogroup 2	MSM associated lineage	NA
ERS180145	S. flexneri 3a	Intercontinental MSM-associated lineage	Phylogroup 2	MSM associated lineage	NA
ERS369475	S. flexneri 3a	Intercontinental MSM-associated lineage	Phylogroup 2	MSM associated lineage	NA
ERS369493	S. flexneri 3a	Intercontinental MSM-associated lineage	Phylogroup 2	MSM associated lineage	NA
ERS369521	S. flexneri 3a	Intercontinental MSM-associated lineage	Phylogroup 2	MSM associated lineage	NA
ERS369462	S. flexneri 3a	Intercontinental MSM-associated lineage	Phylogroup 2	MSM associated lineage	NA
ERS180076	S. flexneri 3a	Intercontinental MSM-associated lineage	Phylogroup 2	MSM associated lineage	NA
ERS563918	S. flexneri 3a	Intercontinental MSM-associated lineage	Phylogroup 2	MSM associated lineage	NA
ERS563939	S. flexneri 3a	Intercontinental MSM-associated lineage	Phylogroup 2	MSM associated lineage	NA
ERS180150	S. flexneri 3a	Intercontinental MSM-associated lineage	Phylogroup 2	MSM associated lineage	NA
ERS180131	S. flexneri 3a	Intercontinental MSM-associated lineage	Phylogroup 2	MSM associated lineage	NA
ERS372291	S. flexneri 3a	Intercontinental MSM-associated lineage	Phylogroup 2	MSM associated lineage	NA
ERS180107	S. flexneri 3a	Intercontinental MSM-associated lineage	Phylogroup 2	MSM associated lineage	NA
ERS369470	S. flexneri 3a	Intercontinental MSM-associated lineage	Phylogroup 2	MSM associated lineage	NA
ERS372314	S. flexneri 3a	Intercontinental MSM-associated lineage	Phylogroup 2	MSM associated lineage	NA
ERS369519	S. flexneri 3a	Intercontinental MSM-associated lineage	Phylogroup 2	MSM associated lineage	NA
ERS372286	S. flexneri 3a	Intercontinental MSM-associated lineage	Phylogroup 2	MSM associated lineage	NA
ERS180070	S. flexneri 3a	Intercontinental MSM-associated lineage	Phylogroup 2	MSM associated lineage	NA
ERS369539	S. flexneri 3a	Intercontinental MSM-associated lineage	Phylogroup 2	MSM associated lineage	NA
ERS180146	S. flexneri 3a	Intercontinental MSM-associated lineage	Phylogroup 2	MSM associated lineage	NA
ERS180101	S. flexneri 3a	Intercontinental MSM-associated lineage	Phylogroup 2	MSM associated lineage	NA
ERS180079	S. flexneri 3a	Intercontinental MSM-associated lineage	Phylogroup 2	MSM associated lineage	NA
ERS526318	S. flexneri 3a	Intercontinental MSM-associated lineage	Phylogroup 2	MSM associated lineage	NA
ERS526315	S. flexneri 3a	Intercontinental MSM-associated lineage	Phylogroup 2	MSM associated lineage	NA
ERS563928	S. flexneri 3a	Intercontinental MSM-associated lineage	Phylogroup 2	MSM associated lineage	NA
ERS369461	S. flexneri 3a	Intercontinental MSM-associated lineage	Phylogroup 2	MSM associated lineage	NA
ERS369516	S. flexneri 3a	Intercontinental MSM-associated lineage	Phylogroup 2	MSM associated lineage	NA
ERS563941	S. flexneri 3a	Intercontinental MSM-associated lineage	Phylogroup 2	MSM associated lineage	NA
ERS180095	S. flexneri 3a	Intercontinental MSM-associated lineage	Phylogroup 2	MSM associated lineage	NA
ERS180122	S. flexneri 3a	Intercontinental MSM-associated lineage	Phylogroup 2	MSM associated lineage	NA
ERS563949	S. flexneri 3a	Intercontinental MSM-associated lineage	Phylogroup 2	MSM associated lineage	NA
ERS180143	S. flexneri 3a	Intercontinental MSM-associated lineage	Phylogroup 2	MSM associated lineage	NA
ERS369520	S. flexneri 3a	Intercontinental MSM-associated lineage	Phylogroup 2	MSM associated lineage	NA
ERS180134	S. flexneri 3a	Intercontinental MSM-associated lineage	Phylogroup 2	MSM associated lineage	NA
ERS369500	S. flexneri 3a	Intercontinental MSM-associated lineage	Phylogroup 2	MSM associated lineage	NA
ERS180132	S. flexneri 3a	Intercontinental MSM-associated lineage	Phylogroup 2	MSM associated lineage	NA
ERS372281	S. flexneri 3a	Intercontinental MSM-associated lineage	Phylogroup 2	MSM associated lineage	NA
ERS180074	S. flexneri 3a	Intercontinental MSM-associated lineage	Phylogroup 2	MSM associated lineage	NA
ERS180094	S. flexneri 3a	Intercontinental MSM-associated lineage	Phylogroup 2	MSM associated lineage	NA
ERS180055	S. flexneri 3a	Intercontinental MSM-associated lineage	Phylogroup 2	MSM associated lineage	NA
ERS180144	S. flexneri 3a	Intercontinental MSM-associated lineage	Phylogroup 2	MSM associated lineage	NA
ERS180072	S. flexneri 3a	Intercontinental MSM-associated lineage	Phylogroup 2	MSM associated lineage	NA
ERS180140	S. flexneri 3a	Intercontinental MSM-associated lineage	Phylogroup 2	MSM associated lineage	NA
ERS180088	S. flexneri 3a	Intercontinental MSM-associated lineage	Phylogroup 2	MSM associated lineage	NA
ERS563946	S. flexneri 3a	Intercontinental MSM-associated lineage	Phylogroup 2	MSM associated lineage	NA
ERS526297	S. flexneri 3a	Intercontinental MSM-associated lineage	Phylogroup 2	MSM associated lineage	NA
ERS563920	S. flexneri 3a	Intercontinental MSM-associated lineage	Phylogroup 2	MSM associated lineage	NA
ERS563957	S. flexneri 3a	Intercontinental MSM-associated lineage	Phylogroup 2	MSM associated lineage	NA
ERS563926	S. flexneri 3a	Intercontinental MSM-associated lineage	Phylogroup 2	MSM associated lineage	NA
ERS526296	S. flexneri 3a	Intercontinental MSM-associated lineage	Phylogroup 2	MSM associated lineage	NA
ERS180119	S. flexneri 3a	Intercontinental MSM-associated lineage	Phylogroup 2	MSM associated lineage	NA
ERR028677	S. sonnei	Context isolates	III	Central Asia III	Asia
ERR028679	S. sonnei	Context isolates	III	Central Asia III	Asia
ERR024610	S. sonnei	Context isolates	III	Central Asia III	Asia
ERR028705	S. sonnei	Context isolates	III	Central Asia III	Asia
ERR024611	S. sonnei	Context isolates	III	Central Asia III	Asia
ERR200544	S. sonnei	Context isolates	V	Lineage V	Latin America
ERR200550	S. sonnei	Context isolates	V	Lineage V	Latin America
ERR025737	S. sonnei	Context isolates	IV	Lineage IV	Europe
ERR025768	S. sonnei	Context isolates	III	Global III	Latin America
ERR316396	S. sonnei	Context isolates	III	Global III	Latin America
ERR200471	S. sonnei	Context isolates	III	Global III	Latin America
ERR025765	S. sonnei	Context isolates	I	Lineage I	Africa
ERR025722	S. sonnei	Context isolates	I	Lineage I	Europe
ERR024606	S. sonnei	Context isolates	I	Lineage I	Europe
ERR025754	S. sonnei	Context isolates	I	Lineage I	Europe
ERR025735	S. sonnei	Context isolates	II	Lineage II	Europe
ERR025726	S. sonnei	Context isolates	II	Lineage II	Europe
ERR028675	S. sonnei	Context isolates	II	Lineage II	Europe
ERR028673	S. sonnei	Context isolates	II	Lineage II	Europe
ERR025751	S. sonnei	Context isolates	II	Lineage II	Africa
ERR025762	S. sonnei	Context isolates	II	Lineage II	Africa
ERR025689	S. sonnei	Context isolates	II	Lineage II	Asia
ERR025692	S. sonnei	Context isolates	II	Lineage II	Asia
ERR025724	S. sonnei	Context isolates	II	Lineage II	Europe
ERR028700	S. sonnei	Context isolates	II	Lineage II	Europe
ERR028688	S. sonnei	Context isolates	III	Lineage III	Europe
ERR025747	S. sonnei	Context isolates	III	Lineage III	Europe
ERR025749	S. sonnei	Context isolates	III	Lineage III	Europe
ERR025702	S. sonnei	Context isolates	III	Lineage III	Asia
ERR025700	S. sonnei	Context isolates	III	Lineage III	Asia
ERR025701	S. sonnei	Context isolates	III	Lineage III	Asia
ERR025748	S. sonnei	Context isolates	III	Lineage III	Pacific
ERR028695	S. sonnei	Context isolates	III	Lineage III	Europe
ERR025698	S. sonnei	Context isolates	III	Lineage III	Asia
ERR316322	S. sonnei	Context isolates	III	Latin America IIIa	Latin America
ERR212328	S. sonnei	Context isolates	III	Latin America IIIa	Latin America
ERR316241	S. sonnei	Context isolates	III	Latin America IIIa	Latin America
ERR025767	S. sonnei	Context isolates	III	OJCA	Israel
ERR190834	S. sonnei	Context isolates	III	OJCA	Israel
ERR319257	S. sonnei	Context isolates	III	OJCA	Israel
ERR048302	S. flexneri 2a	Context isolates	Phylogroup 3	NA	Asia
ERR048322	S. flexneri 2a	Context isolates	Phylogroup 3	NA	Asia
ERR042799	S. flexneri 2a	Context isolates	Phylogroup 3	NA	Africa
ERR042801	S. flexneri 2a	Context isolates	Phylogroup 3	NA	Latin America
ERR048284	S. flexneri 2a	Context isolates	Phylogroup 3	NA	Asia
ERR048306	S. flexneri 2a	Context isolates	Phylogroup 3	NA	Asia
ERR048301	S. flexneri 2a	Context isolates	Phylogroup 3	NA	Asia
ERR048304	S. flexneri 2a	Context isolates	Phylogroup 3	NA	Asia
ERR048318	S. flexneri 2a	Context isolates	Phylogroup 3	NA	Asia
ERR048336	S. flexneri 2a	Context isolates	Phylogroup 3	NA	Asia
ERR048339	S. flexneri 2a	Context isolates	Phylogroup 3	NA	Africa
ERR042803	S. flexneri 2a	Context isolates	Phylogroup 3	NA	Latin America
ERR042804	S. flexneri 2a	Context isolates	Phylogroup 3	NA	Africa
ERR048303	S. flexneri 2a	Context isolates	Phylogroup 3	NA	Asia
ERR048321	S. flexneri 2a	Context isolates	Phylogroup 3	NA	Asia
ERR042805	S. flexneri 2a	Context isolates	Phylogroup 3	NA	Latin America
ERR042814	S. flexneri 2a	Context isolates	Phylogroup 3	NA	Latin America
ERR042815	S. flexneri 2a	Context isolates	Phylogroup 3	NA	Latin America
ERR042821	S. flexneri 2a	Context isolates	Phylogroup 3	NA	Africa
ERR042824	S. flexneri 2a	Context isolates	Phylogroup 3	NA	Latin America
ERR042825	S. flexneri 2a	Context isolates	Phylogroup 3	NA	Latin America
ERR042830	S. flexneri 2a	Context isolates	Phylogroup 3	NA	Africa
ERR042842	S. flexneri 2a	Context isolates	Phylogroup 3	NA	Latin America
ERR042850	S. flexneri 2a	Context isolates	Phylogroup 3	NA	Latin America
ERR042854	S. flexneri 2a	Context isolates	Phylogroup 3	NA	Africa
ERR042860	S. flexneri 2a	Context isolates	Phylogroup 3	NA	Africa
ERR126960	S. flexneri 2a	Context isolates	Phylogroup 3	NA	Africa
ERR126961	S. flexneri 2a	Context isolates	Phylogroup 3	NA	Africa
ERR126957	S. flexneri 2a	Context isolates	Phylogroup 3	NA	Africa
ERR126958	S. flexneri 2a	Context isolates	Phylogroup 3	NA	Africa
ERR200369	S. flexneri 2a	Context isolates	Phylogroup 3	NA	Asia
ERR200370	S. flexneri 2a	Context isolates	Phylogroup 3	NA	Asia
ERR200371	S. flexneri 2a	Context isolates	Phylogroup 3	NA	Asia
ERR200372	S. flexneri 2a	Context isolates	Phylogroup 3	NA	Asia
ERR200373	S. flexneri 2a	Context isolates	Phylogroup 3	NA	Asia
ERR200374	S. flexneri 2a	Context isolates	Phylogroup 3	NA	Asia
ERR200375	S. flexneri 2a	Context isolates	Phylogroup 3	NA	Asia
ERR200376	S. flexneri 2a	Context isolates	Phylogroup 3	NA	Asia
ERR200377	S. flexneri 2a	Context isolates	Phylogroup 3	NA	Asia
ERR200378	S. flexneri 2a	Context isolates	Phylogroup 3	NA	Asia
ERR200361	S. flexneri 2a	Context isolates	Phylogroup 3	NA	Asia
ERR200379	S. flexneri 2a	Context isolates	Phylogroup 3	NA	Asia
ERR200380	S. flexneri 2a	Context isolates	Phylogroup 3	NA	Asia
ERR200381	S. flexneri 2a	Context isolates	Phylogroup 3	NA	Asia
ERR200382	S. flexneri 2a	Context isolates	Phylogroup 3	NA	Asia
ERR200362	S. flexneri 2a	Context isolates	Phylogroup 3	NA	Asia
ERR200363	S. flexneri 2a	Context isolates	Phylogroup 3	NA	Asia
ERR200364	S. flexneri 2a	Context isolates	Phylogroup 3	NA	Asia
ERR200365	S. flexneri 2a	Context isolates	Phylogroup 3	NA	Asia
ERR200366	S. flexneri 2a	Context isolates	Phylogroup 3	NA	Asia
ERR200367	S. flexneri 2a	Context isolates	Phylogroup 3	NA	Asia
ERR126986	S. flexneri 2a	Context isolates	Phylogroup 3	NA	Africa
ERR126987	S. flexneri 2a	Context isolates	Phylogroup 3	NA	Africa
ERR126988	S. flexneri 2a	Context isolates	Phylogroup 3	NA	Africa
ERR126990	S. flexneri 2a	Context isolates	Phylogroup 3	NA	Africa
ERR200353	S. flexneri 2a	Context isolates	Phylogroup 3	NA	Asia
ERR200354	S. flexneri 2a	Context isolates	Phylogroup 3	NA	Asia
ERR200355	S. flexneri 2a	Context isolates	Phylogroup 3	NA	Asia
ERR200356	S. flexneri 2a	Context isolates	Phylogroup 3	NA	Asia
ERR200357	S. flexneri 2a	Context isolates	Phylogroup 3	NA	Asia
ERR200358	S. flexneri 2a	Context isolates	Phylogroup 3	NA	Asia
ERR200359	S. flexneri 2a	Context isolates	Phylogroup 3	NA	Asia
ERR200360	S. flexneri 2a	Context isolates	Phylogroup 3	NA	Asia
ERR127012	S. flexneri 2a	Context isolates	Phylogroup 3	NA	Africa
ERR127013	S. flexneri 2a	Context isolates	Phylogroup 3	NA	Africa
ERR127014	S. flexneri 2a	Context isolates	Phylogroup 3	NA	Africa
ERR127015	S. flexneri 2a	Context isolates	Phylogroup 3	NA	Africa
ERR127016	S. flexneri 2a	Context isolates	Phylogroup 3	NA	Asia
ERR127017	S. flexneri 2a	Context isolates	Phylogroup 3	NA	Africa
ERR048281	S. flexneri	Context isolates	Phylogroup 2	NA	NA
ERR126993	S. flexneri	Context isolates	Phylogroup 2	NA	NA
ERR048317	S. flexneri	Context isolates	Phylogroup 7	NA	NA
ERR127046	S. flexneri	Context isolates	Phylogroup 4	NA	NA
ERR048288	S. flexneri	Context isolates	Phylogroup 6	NA	NA
ERR832464	S. flexneri	Context isolates	Phylogroup 5	NA	NA
ERR832481	S. flexneri	Context isolates	Phylogroup 3	NA	NA
ERR217085	S. flexneri	Context isolates	Phylogroup 1	NA	NA
ERR048305	S. flexneri	Context isolates	Phylogroup 1	NA	NA
